# Supplementary material for: Modelling of population structure through contemporary groups in genetic evaluation
Source: BMC Genet. 2019 Oct 24;20:81. doi: 10.1186/s12863-019-0778-0 (PMC6814128; doi:10.1186/s12863-019-0778-0)
Supplement: Supplementary file 1 — Additional file 1 MS Excel workbook containing all data used in the analyses [file 12863_2019_778_MOESM1_ESM.xlsx]

## Sheet: Phenotypic_data
ID	Provenance	Site	Rep	Set	DBH1_GH	STR1_GH	MAL1_GH	VEL1_GH	DBH2_GH	STR2_GH	BR2_GH_s2	MAL2_GH	AC2_GH	NR1_K	DBH1_K	STR1_K	MAL1_K	VEL1_K	DBH2_K	STR2_K	BR2_K	MAL2_K	AC2_K
ID1	10	Gowan_Hill	1	E	162	6	9	3.41	391	7	4	4	1	NA	NA	NA	NA	NA	NA	NA	NA	NA	NA
ID2	25	Gowan_Hill	1	E	195	4	9	3.62	366	7	9	4	0	NA	NA	NA	NA	NA	NA	NA	NA	NA	NA
ID3	5	Gowan_Hill	1	E	198	4	9	3.61	392	6	3	9	1	NA	NA	NA	NA	NA	NA	NA	NA	NA	NA
ID4	7	Gowan_Hill	1	E	175	8	3	3.52	293	4	3	2	0	NA	NA	NA	NA	NA	NA	NA	NA	NA	NA
ID5	8	Gowan_Hill	1	E	137	7	6	3.25	218	6	3	1	0	NA	NA	NA	NA	NA	NA	NA	NA	NA	NA
ID6	21	Gowan_Hill	1	E	214	4	9	3.41	367	7	1	9	1	NA	NA	NA	NA	NA	NA	NA	NA	NA	NA
ID7	20	Gowan_Hill	1	G	186	4	9	3.65	292	3	6	4	0	NA	NA	NA	NA	NA	NA	NA	NA	NA	NA
ID8	3	Gowan_Hill	1	G	175	3	6	4.09	295	3	3	2	0	NA	NA	NA	NA	NA	NA	NA	NA	NA	NA
ID9	13	Gowan_Hill	1	G	210	4	9	3.53	382	4	3	2	0	NA	NA	NA	NA	NA	NA	NA	NA	NA	NA
ID10	20	Gowan_Hill	1	G	178	2	9	3.75	323	2	3	4	0	NA	NA	NA	NA	NA	NA	NA	NA	NA	NA
ID11	19	Gowan_Hill	1	G	194	6	3	4.05	354	7	3	2	0	NA	NA	NA	NA	NA	NA	NA	NA	NA	NA
ID12	25	Gowan_Hill	1	G	175	2	3	3.98	260	3	3	3	0	NA	NA	NA	NA	NA	NA	NA	NA	NA	NA
ID13	3	Gowan_Hill	1	B	197	7	7	3.5	315	8	2	9	1	NA	NA	NA	NA	NA	NA	NA	NA	NA	NA
ID14	18	Gowan_Hill	1	B	192	6	9	3.7	338	6	6	3	0	NA	NA	NA	NA	NA	NA	NA	NA	NA	NA
ID15	18	Gowan_Hill	1	B	189	7	7	2.84	323	7	3	7	1	NA	NA	NA	NA	NA	NA	NA	NA	NA	NA
ID16	25	Gowan_Hill	1	B	175	7	9	3.48	309	9	2	9	1	NA	NA	NA	NA	NA	NA	NA	NA	NA	NA
ID17	14	Gowan_Hill	1	B	180	4	3	3.46	297	6	6	3	0	NA	NA	NA	NA	NA	NA	NA	NA	NA	NA
ID18	7	Gowan_Hill	2	C	242	3	9	3.43	355	2	3	3	0	NA	NA	NA	NA	NA	NA	NA	NA	NA	NA
ID19	16	Gowan_Hill	2	C	187	7	9	3.57	322	7	8	9	1	NA	NA	NA	NA	NA	NA	NA	NA	NA	NA
ID20	8	Gowan_Hill	2	C	169	3	9	NA	268	3	3	3	0	NA	NA	NA	NA	NA	NA	NA	NA	NA	NA
ID21	22	Gowan_Hill	2	C	199	1	9	3.56	317	2	3	3	0	NA	NA	NA	NA	NA	NA	NA	NA	NA	NA
ID22	14	Gowan_Hill	2	C	170	2	9	3.79	307	2	2	1	0	NA	NA	NA	NA	NA	NA	NA	NA	NA	NA
ID23	22	Gowan_Hill	2	C	189	1	1	NA	308	1	3	1	0	NA	NA	NA	NA	NA	NA	NA	NA	NA	NA
ID24	8	Gowan_Hill	2	D	184	4	9	3.3	268	4	4	3	0	NA	NA	NA	NA	NA	NA	NA	NA	NA	NA
ID25	25	Gowan_Hill	2	D	162	4	7	3.31	324	1	3	9	0	NA	NA	NA	NA	NA	NA	NA	NA	NA	NA
ID26	10	Gowan_Hill	2	D	175	7	9	3.42	310	7	2	3	0	NA	NA	NA	NA	NA	NA	NA	NA	NA	NA
ID27	25	Gowan_Hill	2	D	209	2	7	3.89	327	3	3	2	0	NA	NA	NA	NA	NA	NA	NA	NA	NA	NA
ID28	21	Gowan_Hill	2	D	153	1	3	3.56	231	2	3	2	0	NA	NA	NA	NA	NA	NA	NA	NA	NA	NA
ID29	6	Gowan_Hill	2	D	156	7	9	3.69	354	7	6	4	0	NA	NA	NA	NA	NA	NA	NA	NA	NA	NA
ID30	5	Gowan_Hill	2	B	172	6	9	3.56	342	7	7	9	1	NA	NA	NA	NA	NA	NA	NA	NA	NA	NA
ID31	5	Gowan_Hill	2	B	195	1	9	2.97	321	4	3	3	0	NA	NA	NA	NA	NA	NA	NA	NA	NA	NA
ID32	1	Gowan_Hill	2	B	149	1	9	3.42	241	6	6	4	0	NA	NA	NA	NA	NA	NA	NA	NA	NA	NA
ID33	21	Gowan_Hill	2	B	149	3	9	3.42	276	1	4	3	0	NA	NA	NA	NA	NA	NA	NA	NA	NA	NA
ID34	1	Gowan_Hill	2	B	189	6	2	3.52	291	4	3	2	0	NA	NA	NA	NA	NA	NA	NA	NA	NA	NA
ID35	28	Gowan_Hill	2	B	173	3	9	3.72	277	3	3	3	0	NA	NA	NA	NA	NA	NA	NA	NA	NA	NA
ID36	14	Gowan_Hill	2	F	170	7	6	3.46	280	7	2	4	0	NA	NA	NA	NA	NA	NA	NA	NA	NA	NA
ID37	14	Gowan_Hill	2	F	194	3	9	3.43	326	2	6	3	0	NA	NA	NA	NA	NA	NA	NA	NA	NA	NA
ID38	14	Gowan_Hill	2	F	186	1	2	3.91	255	2	2	2	0	NA	NA	NA	NA	NA	NA	NA	NA	NA	NA
ID39	14	Gowan_Hill	2	F	187	7	6	3.44	376	6	6	3	0	NA	NA	NA	NA	NA	NA	NA	NA	NA	NA
ID40	22	Gowan_Hill	2	F	165	8	9	4.14	317	4	3	9	0	NA	NA	NA	NA	NA	NA	NA	NA	NA	NA
ID41	5	Gowan_Hill	2	F	182	7	9	3.07	308	7	2	4	0	NA	NA	NA	NA	NA	NA	NA	NA	NA	NA
ID42	10	Gowan_Hill	3	D	124	6	7	4.01	NA	NA	NA	NA	NA	NA	NA	NA	NA	NA	NA	NA	NA	NA	NA
ID43	21	Gowan_Hill	3	D	169	8	9	3.53	317	6	3	4	0	NA	NA	NA	NA	NA	NA	NA	NA	NA	NA
ID44	22	Gowan_Hill	3	D	197	3	9	3.39	338	7	3	4	1	NA	NA	NA	NA	NA	NA	NA	NA	NA	NA
ID45	7	Gowan_Hill	3	D	166	2	9	3.41	282	3	3	3	0	NA	NA	NA	NA	NA	NA	NA	NA	NA	NA
ID46	1	Gowan_Hill	3	D	160	8	8	3.64	305	4	2	2	0	NA	NA	NA	NA	NA	NA	NA	NA	NA	NA
ID47	19	Gowan_Hill	3	D	200	8	9	3.14	287	4	3	1	0	NA	NA	NA	NA	NA	NA	NA	NA	NA	NA
ID48	15	Gowan_Hill	3	A	200	8	9	3.91	332	7	6	9	1	NA	NA	NA	NA	NA	NA	NA	NA	NA	NA
ID49	5	Gowan_Hill	3	A	179	6	9	3.57	354	3	3	2	0	NA	NA	NA	NA	NA	NA	NA	NA	NA	NA
ID50	3	Gowan_Hill	3	A	211	8	9	4.11	355	6	7	4	0	NA	NA	NA	NA	NA	NA	NA	NA	NA	NA
ID51	13	Gowan_Hill	3	A	167	7	9	3.65	273	6	6	4	0	NA	NA	NA	NA	NA	NA	NA	NA	NA	NA
ID52	12	Gowan_Hill	3	A	158	7	9	3.81	290	4	3	1	0	NA	NA	NA	NA	NA	NA	NA	NA	NA	NA
ID53	1	Gowan_Hill	3	A	208	8	9	3.37	368	3	6	9	0	NA	NA	NA	NA	NA	NA	NA	NA	NA	NA
ID54	21	Gowan_Hill	3	G	148	7	4	NA	306	8	7	4	1	NA	NA	NA	NA	NA	NA	NA	NA	NA	NA
ID55	5	Gowan_Hill	3	G	157	6	7	3.7	250	4	3	4	0	NA	NA	NA	NA	NA	NA	NA	NA	NA	NA
ID56	1	Gowan_Hill	3	G	177	7	7	3.93	326	6	7	2	0	NA	NA	NA	NA	NA	NA	NA	NA	NA	NA
ID57	13	Gowan_Hill	3	G	198	6	9	3.47	356	4	4	2	0	NA	NA	NA	NA	NA	NA	NA	NA	NA	NA
ID58	20	Gowan_Hill	3	G	181	3	2	3.79	266	3	3	3	0	NA	NA	NA	NA	NA	NA	NA	NA	NA	NA
ID59	25	Gowan_Hill	3	G	162	7	7	3.94	297	7	6	3	0	NA	NA	NA	NA	NA	NA	NA	NA	NA	NA
ID60	25	Gowan_Hill	4	D	187	2	9	NA	325	3	6	3	0	NA	NA	NA	NA	NA	NA	NA	NA	NA	NA
ID61	6	Gowan_Hill	4	D	NA	NA	NA	NA	NA	NA	NA	NA	NA	NA	NA	NA	NA	NA	NA	NA	NA	NA	NA
ID62	25	Gowan_Hill	4	D	178	3	9	NA	332	6	4	4	0	NA	NA	NA	NA	NA	NA	NA	NA	NA	NA
ID63	20	Gowan_Hill	4	D	110	6	9	NA	NA	NA	NA	NA	NA	NA	NA	NA	NA	NA	NA	NA	NA	NA	NA
ID64	21	Gowan_Hill	4	D	185	6	9	NA	325	4	4	4	0	NA	NA	NA	NA	NA	NA	NA	NA	NA	NA
ID65	21	Gowan_Hill	4	D	142	7	9	NA	243	4	4	3	0	NA	NA	NA	NA	NA	NA	NA	NA	NA	NA
ID66	14	Gowan_Hill	4	G	158	3	3	NA	266	4	3	1	0	NA	NA	NA	NA	NA	NA	NA	NA	NA	NA
ID67	21	Gowan_Hill	4	G	NA	NA	NA	NA	NA	NA	NA	NA	NA	NA	NA	NA	NA	NA	NA	NA	NA	NA	NA
ID68	28	Gowan_Hill	4	G	185	4	9	NA	313	3	3	9	0	NA	NA	NA	NA	NA	NA	NA	NA	NA	NA
ID69	6	Gowan_Hill	4	G	191	4	9	NA	347	6	3	2	0	NA	NA	NA	NA	NA	NA	NA	NA	NA	NA
ID70	20	Gowan_Hill	4	G	NA	NA	NA	NA	NA	NA	NA	NA	NA	NA	NA	NA	NA	NA	NA	NA	NA	NA	NA
ID71	19	Gowan_Hill	4	G	NA	NA	NA	NA	NA	NA	NA	NA	NA	NA	NA	NA	NA	NA	NA	NA	NA	NA	NA
ID72	14	Gowan_Hill	4	B	143	3	6	NA	316	2	2	4	0	NA	NA	NA	NA	NA	NA	NA	NA	NA	NA
ID73	14	Gowan_Hill	4	B	184	4	7	NA	401	4	2	1	0	NA	NA	NA	NA	NA	NA	NA	NA	NA	NA
ID74	20	Gowan_Hill	4	B	NA	NA	NA	NA	NA	NA	NA	NA	NA	NA	NA	NA	NA	NA	NA	NA	NA	NA	NA
ID75	25	Gowan_Hill	4	B	148	7	7	NA	357	8	2	9	1	NA	NA	NA	NA	NA	NA	NA	NA	NA	NA
ID76	7	Gowan_Hill	4	B	NA	NA	NA	NA	NA	NA	NA	NA	NA	NA	NA	NA	NA	NA	NA	NA	NA	NA	NA
ID77	4	Gowan_Hill	4	B	224	2	9	NA	445	2	3	3	0	NA	NA	NA	NA	NA	NA	NA	NA	NA	NA
ID78	19	Gowan_Hill	4	F	131	6	9	NA	350	6	2	4	0	NA	NA	NA	NA	NA	NA	NA	NA	NA	NA
ID79	17	Gowan_Hill	4	F	117	7	7	NA	280	7	4	4	0	NA	NA	NA	NA	NA	NA	NA	NA	NA	NA
ID80	10	Gowan_Hill	4	F	NA	NA	NA	NA	NA	NA	NA	NA	NA	NA	NA	NA	NA	NA	NA	NA	NA	NA	NA
ID81	14	Gowan_Hill	4	F	NA	NA	NA	NA	NA	NA	NA	NA	NA	NA	NA	NA	NA	NA	NA	NA	NA	NA	NA
ID82	14	Gowan_Hill	4	F	98	3	2	NA	224	7	2	2	0	NA	NA	NA	NA	NA	NA	NA	NA	NA	NA
ID83	5	Gowan_Hill	4	F	175	7	9	NA	374	4	3	1	0	NA	NA	NA	NA	NA	NA	NA	NA	NA	NA
ID84	5	Gowan_Hill	5	B	196	3	7	NA	431	4	3	2	0	NA	NA	NA	NA	NA	NA	NA	NA	NA	NA
ID85	21	Gowan_Hill	5	B	154	4	6	NA	332	7	2	2	0	NA	NA	NA	NA	NA	NA	NA	NA	NA	NA
ID86	5	Gowan_Hill	5	B	NA	NA	NA	NA	NA	NA	NA	NA	NA	NA	NA	NA	NA	NA	NA	NA	NA	NA	NA
ID87	20	Gowan_Hill	5	B	NA	NA	NA	NA	192	4	2	4	0	NA	NA	NA	NA	NA	NA	NA	NA	NA	NA
ID88	12	Gowan_Hill	5	B	113	6	9	NA	290	7	6	9	1	NA	NA	NA	NA	NA	NA	NA	NA	NA	NA
ID89	19	Gowan_Hill	5	B	73	2	9	NA	NA	NA	NA	NA	NA	NA	NA	NA	NA	NA	NA	NA	NA	NA	NA
ID90	1	Gowan_Hill	1	E	178	4	6	3.76	335	4	3	2	0	NA	NA	NA	NA	NA	NA	NA	NA	NA	NA
ID91	14	Gowan_Hill	1	E	140	4	3	NA	280	4	6	3	0	NA	NA	NA	NA	NA	NA	NA	NA	NA	NA
ID92	20	Gowan_Hill	1	E	159	8	9	3.72	263	7	6	4	0	NA	NA	NA	NA	NA	NA	NA	NA	NA	NA
ID93	22	Gowan_Hill	1	E	209	9	9	3.88	394	9	8	9	1	NA	NA	NA	NA	NA	NA	NA	NA	NA	NA
ID94	12	Gowan_Hill	1	E	185	8	9	3.32	315	8	6	9	1	NA	NA	NA	NA	NA	NA	NA	NA	NA	NA
ID95	6	Gowan_Hill	1	G	NA	NA	NA	NA	NA	NA	NA	NA	NA	NA	NA	NA	NA	NA	NA	NA	NA	NA	NA
ID96	7	Gowan_Hill	1	G	212	1	7	NA	367	4	4	4	0	NA	NA	NA	NA	NA	NA	NA	NA	NA	NA
ID97	6	Gowan_Hill	1	G	167	4	5	3.78	244	1	1	4	0	NA	NA	NA	NA	NA	NA	NA	NA	NA	NA
ID98	7	Gowan_Hill	1	G	162	3	2	3.3	NA	NA	NA	NA	NA	NA	NA	NA	NA	NA	NA	NA	NA	NA	NA
ID99	8	Gowan_Hill	1	G	179	3	3	3.61	281	3	4	3	0	NA	NA	NA	NA	NA	NA	NA	NA	NA	NA
ID100	13	Gowan_Hill	1	G	236	3	7	3.47	363	3	3	3	0	NA	NA	NA	NA	NA	NA	NA	NA	NA	NA
ID101	6	Gowan_Hill	1	B	157	9	9	3.9	259	8	6	9	1	NA	NA	NA	NA	NA	NA	NA	NA	NA	NA
ID102	1	Gowan_Hill	1	B	186	8	9	3.46	300	7	7	4	0	NA	NA	NA	NA	NA	NA	NA	NA	NA	NA
ID103	17	Gowan_Hill	1	B	NA	NA	NA	NA	NA	NA	NA	NA	NA	NA	NA	NA	NA	NA	NA	NA	NA	NA	NA
ID104	23	Gowan_Hill	1	B	188	1	9	2.97	293	1	2	2	0	NA	NA	NA	NA	NA	NA	NA	NA	NA	NA
ID105	20	Gowan_Hill	1	B	132	1	3	2.78	NA	NA	NA	NA	NA	NA	NA	NA	NA	NA	NA	NA	NA	NA	NA
ID106	8	Gowan_Hill	1	B	209	1	2	3.49	287	2	3	2	0	NA	NA	NA	NA	NA	NA	NA	NA	NA	NA
ID107	15	Gowan_Hill	2	C	173	7	4	3.5	261	6	2	4	0	NA	NA	NA	NA	NA	NA	NA	NA	NA	NA
ID108	21	Gowan_Hill	2	C	184	3	8	3.77	321	2	3	9	0	NA	NA	NA	NA	NA	NA	NA	NA	NA	NA
ID109	10	Gowan_Hill	2	C	135	6	3	3.71	179	4	3	2	0	NA	NA	NA	NA	NA	NA	NA	NA	NA	NA
ID110	21	Gowan_Hill	2	C	156	2	9	3.72	276	3	6	9	0	NA	NA	NA	NA	NA	NA	NA	NA	NA	NA
ID111	21	Gowan_Hill	2	C	197	7	7	3.03	296	4	6	2	0	NA	NA	NA	NA	NA	NA	NA	NA	NA	NA
ID112	22	Gowan_Hill	2	D	176	2	6	3.47	295	1	2	2	0	NA	NA	NA	NA	NA	NA	NA	NA	NA	NA
ID113	20	Gowan_Hill	2	D	179	8	9	3.65	333	8	6	9	1	NA	NA	NA	NA	NA	NA	NA	NA	NA	NA
ID114	19	Gowan_Hill	2	D	133	8	8	3.78	236	6	6	3	0	NA	NA	NA	NA	NA	NA	NA	NA	NA	NA
ID115	13	Gowan_Hill	2	D	184	6	4	3.8	344	3	2	2	0	NA	NA	NA	NA	NA	NA	NA	NA	NA	NA
ID116	14	Gowan_Hill	2	D	180	4	9	3.52	280	3	6	4	0	NA	NA	NA	NA	NA	NA	NA	NA	NA	NA
ID117	21	Gowan_Hill	2	B	208	6	6	3.31	367	3	1	2	0	NA	NA	NA	NA	NA	NA	NA	NA	NA	NA
ID118	22	Gowan_Hill	2	B	196	8	9	3.7	341	7	1	2	0	NA	NA	NA	NA	NA	NA	NA	NA	NA	NA
ID119	13	Gowan_Hill	2	B	183	3	6	3.8	304	3	3	4	0	NA	NA	NA	NA	NA	NA	NA	NA	NA	NA
ID120	25	Gowan_Hill	2	B	172	8	4	3.5	278	7	3	2	0	NA	NA	NA	NA	NA	NA	NA	NA	NA	NA
ID121	15	Gowan_Hill	2	B	180	3	9	3.7	307	7	3	4	0	NA	NA	NA	NA	NA	NA	NA	NA	NA	NA
ID122	14	Gowan_Hill	2	B	168	3	9	3.59	293	2	3	2	0	NA	NA	NA	NA	NA	NA	NA	NA	NA	NA
ID123	3	Gowan_Hill	2	F	196	7	9	3.67	350	3	2	7	0	NA	NA	NA	NA	NA	NA	NA	NA	NA	NA
ID124	1	Gowan_Hill	2	F	158	7	4	3.69	226	6	3	4	0	NA	NA	NA	NA	NA	NA	NA	NA	NA	NA
ID125	8	Gowan_Hill	2	F	199	1	9	3.32	313	1	1	4	0	NA	NA	NA	NA	NA	NA	NA	NA	NA	NA
ID126	10	Gowan_Hill	2	F	112	6	1	3.51	NA	NA	NA	NA	NA	NA	NA	NA	NA	NA	NA	NA	NA	NA	NA
ID127	17	Gowan_Hill	2	F	138	4	2	3.69	294	4	2	4	0	NA	NA	NA	NA	NA	NA	NA	NA	NA	NA
ID128	7	Gowan_Hill	2	F	200	4	6	2.8	219	1	1	1	0	NA	NA	NA	NA	NA	NA	NA	NA	NA	NA
ID129	5	Gowan_Hill	3	D	196	8	9	2.84	369	4	3	1	0	NA	NA	NA	NA	NA	NA	NA	NA	NA	NA
ID130	5	Gowan_Hill	3	D	197	8	9	2.57	358	4	2	2	0	NA	NA	NA	NA	NA	NA	NA	NA	NA	NA
ID131	21	Gowan_Hill	3	D	175	6	9	3.09	299	3	1	2	0	NA	NA	NA	NA	NA	NA	NA	NA	NA	NA
ID132	18	Gowan_Hill	3	D	195	7	9	3.71	303	7	6	2	0	NA	NA	NA	NA	NA	NA	NA	NA	NA	NA
ID133	13	Gowan_Hill	3	D	148	1	2	3.11	191	2	3	2	0	NA	NA	NA	NA	NA	NA	NA	NA	NA	NA
ID134	13	Gowan_Hill	3	D	155	3	9	3.9	284	2	2	4	0	NA	NA	NA	NA	NA	NA	NA	NA	NA	NA
ID135	25	Gowan_Hill	3	A	185	3	3	3.64	264	4	2	2	0	NA	NA	NA	NA	NA	NA	NA	NA	NA	NA
ID136	5	Gowan_Hill	3	A	237	8	9	NA	439	7	3	4	0	NA	NA	NA	NA	NA	NA	NA	NA	NA	NA
ID137	25	Gowan_Hill	3	A	153	3	8	3.95	238	4	3	4	0	NA	NA	NA	NA	NA	NA	NA	NA	NA	NA
ID138	25	Gowan_Hill	3	A	181	7	9	3.36	293	6	4	2	0	NA	NA	NA	NA	NA	NA	NA	NA	NA	NA
ID139	2	Gowan_Hill	3	A	145	6	9	3.39	283	7	2	4	0	NA	NA	NA	NA	NA	NA	NA	NA	NA	NA
ID140	3	Gowan_Hill	3	G	NA	NA	NA	NA	NA	NA	NA	NA	NA	NA	NA	NA	NA	NA	NA	NA	NA	NA	NA
ID141	28	Gowan_Hill	3	G	157	8	9	3.63	259	6	4	4	0	NA	NA	NA	NA	NA	NA	NA	NA	NA	NA
ID142	1	Gowan_Hill	3	G	195	6	9	3.37	360	3	3	4	0	NA	NA	NA	NA	NA	NA	NA	NA	NA	NA
ID143	8	Gowan_Hill	3	G	139	3	3	3.71	224	3	3	3	0	NA	NA	NA	NA	NA	NA	NA	NA	NA	NA
ID144	19	Gowan_Hill	3	G	188	2	9	3.76	312	2	4	3	0	NA	NA	NA	NA	NA	NA	NA	NA	NA	NA
ID145	28	Gowan_Hill	4	D	175	8	9	NA	281	8	7	9	1	NA	NA	NA	NA	NA	NA	NA	NA	NA	NA
ID146	8	Gowan_Hill	4	D	170	3	9	NA	257	3	3	1	0	NA	NA	NA	NA	NA	NA	NA	NA	NA	NA
ID147	19	Gowan_Hill	4	D	176	9	9	NA	368	8	3	9	1	NA	NA	NA	NA	NA	NA	NA	NA	NA	NA
ID148	6	Gowan_Hill	4	D	183	6	3	NA	283	3	6	2	0	NA	NA	NA	NA	NA	NA	NA	NA	NA	NA
ID149	1	Gowan_Hill	4	D	217	4	3	NA	401	3	3	1	0	NA	NA	NA	NA	NA	NA	NA	NA	NA	NA
ID150	28	Gowan_Hill	4	G	167	6	9	NA	366	6	3	2	0	NA	NA	NA	NA	NA	NA	NA	NA	NA	NA
ID151	22	Gowan_Hill	4	G	NA	NA	NA	NA	NA	NA	NA	NA	NA	NA	NA	NA	NA	NA	NA	NA	NA	NA	NA
ID152	14	Gowan_Hill	4	G	169	6	9	NA	342	3	3	3	0	NA	NA	NA	NA	NA	NA	NA	NA	NA	NA
ID153	11	Gowan_Hill	4	G	173	6	9	NA	315	6	3	9	1	NA	NA	NA	NA	NA	NA	NA	NA	NA	NA
ID154	8	Gowan_Hill	4	G	164	3	9	NA	364	2	4	2	0	NA	NA	NA	NA	NA	NA	NA	NA	NA	NA
ID155	17	Gowan_Hill	4	B	NA	NA	NA	NA	NA	NA	NA	NA	NA	NA	NA	NA	NA	NA	NA	NA	NA	NA	NA
ID156	19	Gowan_Hill	4	B	166	6	4	NA	335	6	4	2	0	NA	NA	NA	NA	NA	NA	NA	NA	NA	NA
ID157	12	Gowan_Hill	4	B	NA	NA	NA	NA	NA	NA	NA	NA	NA	NA	NA	NA	NA	NA	NA	NA	NA	NA	NA
ID158	20	Gowan_Hill	4	B	NA	NA	NA	NA	NA	NA	NA	NA	NA	NA	NA	NA	NA	NA	NA	NA	NA	NA	NA
ID159	12	Gowan_Hill	4	B	155	6	9	NA	392	6	6	9	1	NA	NA	NA	NA	NA	NA	NA	NA	NA	NA
ID160	28	Gowan_Hill	4	B	184	3	9	NA	356	4	3	3	0	NA	NA	NA	NA	NA	NA	NA	NA	NA	NA
ID161	21	Gowan_Hill	4	F	95	6	8	NA	192	3	3	2	0	NA	NA	NA	NA	NA	NA	NA	NA	NA	NA
ID162	25	Gowan_Hill	4	F	173	6	7	NA	323	7	4	2	0	NA	NA	NA	NA	NA	NA	NA	NA	NA	NA
ID163	21	Gowan_Hill	4	F	111	6	9	NA	252	2	4	3	0	NA	NA	NA	NA	NA	NA	NA	NA	NA	NA
ID164	25	Gowan_Hill	4	F	170	4	8	NA	342	4	4	3	0	NA	NA	NA	NA	NA	NA	NA	NA	NA	NA
ID165	28	Gowan_Hill	4	F	58	8	9	NA	NA	NA	NA	NA	NA	NA	NA	NA	NA	NA	NA	NA	NA	NA	NA
ID166	25	Gowan_Hill	4	F	166	6	7	NA	322	8	1	9	1	NA	NA	NA	NA	NA	NA	NA	NA	NA	NA
ID167	4	Gowan_Hill	5	B	NA	NA	NA	NA	NA	NA	NA	NA	NA	NA	NA	NA	NA	NA	NA	NA	NA	NA	NA
ID168	20	Gowan_Hill	5	B	NA	NA	NA	NA	NA	NA	NA	NA	NA	NA	NA	NA	NA	NA	NA	NA	NA	NA	NA
ID169	5	Gowan_Hill	5	B	NA	NA	NA	NA	NA	NA	NA	NA	NA	NA	NA	NA	NA	NA	NA	NA	NA	NA	NA
ID170	25	Gowan_Hill	5	B	NA	NA	NA	NA	NA	NA	NA	NA	NA	NA	NA	NA	NA	NA	NA	NA	NA	NA	NA
ID171	14	Gowan_Hill	5	B	156	3	3	NA	310	1	3	2	0	NA	NA	NA	NA	NA	NA	NA	NA	NA	NA
ID172	17	Gowan_Hill	5	B	171	6	8	NA	297	4	2	1	0	NA	NA	NA	NA	NA	NA	NA	NA	NA	NA
ID173	6	Gowan_Hill	1	E	200	6	9	3.66	402	7	7	4	0	NA	NA	NA	NA	NA	NA	NA	NA	NA	NA
ID174	18	Gowan_Hill	1	E	184	3	9	3.1	303	3	6	4	0	NA	NA	NA	NA	NA	NA	NA	NA	NA	NA
ID175	3	Gowan_Hill	1	E	209	6	9	3.49	360	6	3	3	0	NA	NA	NA	NA	NA	NA	NA	NA	NA	NA
ID176	1	Gowan_Hill	1	E	NA	NA	NA	NA	NA	NA	NA	NA	NA	NA	NA	NA	NA	NA	NA	NA	NA	NA	NA
ID177	5	Gowan_Hill	1	E	225	6	9	3.53	329	3	3	2	0	NA	NA	NA	NA	NA	NA	NA	NA	NA	NA
ID178	28	Gowan_Hill	1	E	161	7	9	3.71	233	6	4	4	0	NA	NA	NA	NA	NA	NA	NA	NA	NA	NA
ID179	1	Gowan_Hill	1	G	223	6	7	3.18	370	7	7	9	1	NA	NA	NA	NA	NA	NA	NA	NA	NA	NA
ID180	11	Gowan_Hill	1	G	191	6	9	3.69	357	4	6	4	0	NA	NA	NA	NA	NA	NA	NA	NA	NA	NA
ID181	21	Gowan_Hill	1	G	206	4	3	4.03	365	3	3	2	0	NA	NA	NA	NA	NA	NA	NA	NA	NA	NA
ID182	25	Gowan_Hill	1	G	154	7	9	3.9	263	8	3	3	0	NA	NA	NA	NA	NA	NA	NA	NA	NA	NA
ID183	5	Gowan_Hill	1	G	138	9	7	3.66	236	6	2	4	1	NA	NA	NA	NA	NA	NA	NA	NA	NA	NA
ID184	4	Gowan_Hill	1	B	240	6	3	3.43	410	3	3	2	0	NA	NA	NA	NA	NA	NA	NA	NA	NA	NA
ID185	20	Gowan_Hill	1	B	178	3	9	3.76	184	2	3	3	0	NA	NA	NA	NA	NA	NA	NA	NA	NA	NA
ID186	17	Gowan_Hill	1	B	237	6	9	3.38	420	7	7	3	0	NA	NA	NA	NA	NA	NA	NA	NA	NA	NA
ID187	7	Gowan_Hill	1	B	173	4	9	3.58	310	4	7	4	0	NA	NA	NA	NA	NA	NA	NA	NA	NA	NA
ID188	5	Gowan_Hill	1	B	141	8	8	NA	330	9	3	9	1	NA	NA	NA	NA	NA	NA	NA	NA	NA	NA
ID189	28	Gowan_Hill	2	C	150	6	3	3.38	NA	NA	NA	NA	NA	NA	NA	NA	NA	NA	NA	NA	NA	NA	NA
ID190	5	Gowan_Hill	2	C	211	2	9	3.71	288	1	4	1	0	NA	NA	NA	NA	NA	NA	NA	NA	NA	NA
ID191	25	Gowan_Hill	2	C	188	8	9	3.98	275	9	4	9	1	NA	NA	NA	NA	NA	NA	NA	NA	NA	NA
ID192	5	Gowan_Hill	2	C	184	1	2	3.32	288	1	3	2	0	NA	NA	NA	NA	NA	NA	NA	NA	NA	NA
ID193	1	Gowan_Hill	2	C	142	4	7	3.94	241	6	6	4	0	NA	NA	NA	NA	NA	NA	NA	NA	NA	NA
ID194	1	Gowan_Hill	2	C	156	8	9	NA	302	6	2	3	0	NA	NA	NA	NA	NA	NA	NA	NA	NA	NA
ID195	25	Gowan_Hill	2	D	169	6	4	3.72	293	6	3	3	0	NA	NA	NA	NA	NA	NA	NA	NA	NA	NA
ID196	5	Gowan_Hill	2	D	229	7	3	3.22	356	6	3	2	0	NA	NA	NA	NA	NA	NA	NA	NA	NA	NA
ID197	14	Gowan_Hill	2	D	164	3	4	3.66	258	3	3	3	0	NA	NA	NA	NA	NA	NA	NA	NA	NA	NA
ID198	5	Gowan_Hill	2	D	189	6	9	3.24	299	7	6	3	0	NA	NA	NA	NA	NA	NA	NA	NA	NA	NA
ID199	7	Gowan_Hill	2	D	167	6	7	3.15	282	3	3	2	0	NA	NA	NA	NA	NA	NA	NA	NA	NA	NA
ID200	21	Gowan_Hill	2	D	148	6	9	3.66	241	4	6	9	0	NA	NA	NA	NA	NA	NA	NA	NA	NA	NA
ID201	8	Gowan_Hill	2	B	179	6	3	3.72	248	3	3	2	0	NA	NA	NA	NA	NA	NA	NA	NA	NA	NA
ID202	18	Gowan_Hill	2	B	148	6	6	3.71	225	6	4	4	0	NA	NA	NA	NA	NA	NA	NA	NA	NA	NA
ID203	23	Gowan_Hill	2	B	189	8	9	3.76	333	8	7	8	1	NA	NA	NA	NA	NA	NA	NA	NA	NA	NA
ID204	7	Gowan_Hill	2	B	173	6	9	3.77	286	2	4	3	0	NA	NA	NA	NA	NA	NA	NA	NA	NA	NA
ID205	3	Gowan_Hill	2	B	171	6	9	3.66	295	8	7	9	1	NA	NA	NA	NA	NA	NA	NA	NA	NA	NA
ID206	28	Gowan_Hill	2	F	166	3	9	3.3	231	3	6	4	0	NA	NA	NA	NA	NA	NA	NA	NA	NA	NA
ID207	28	Gowan_Hill	2	F	112	7	9	3.69	198	4	3	4	0	NA	NA	NA	NA	NA	NA	NA	NA	NA	NA
ID208	5	Gowan_Hill	2	F	209	6	9	NA	368	6	2	2	0	NA	NA	NA	NA	NA	NA	NA	NA	NA	NA
ID209	14	Gowan_Hill	2	F	152	4	7	NA	246	6	3	4	0	NA	NA	NA	NA	NA	NA	NA	NA	NA	NA
ID210	17	Gowan_Hill	3	D	NA	NA	NA	NA	NA	NA	NA	NA	NA	NA	NA	NA	NA	NA	NA	NA	NA	NA	NA
ID211	1	Gowan_Hill	3	D	219	6	4	3.34	327	2	3	2	0	NA	NA	NA	NA	NA	NA	NA	NA	NA	NA
ID212	25	Gowan_Hill	3	D	181	2	2	3.73	228	2	2	1	0	NA	NA	NA	NA	NA	NA	NA	NA	NA	NA
ID213	19	Gowan_Hill	3	D	NA	NA	NA	NA	NA	NA	NA	NA	NA	NA	NA	NA	NA	NA	NA	NA	NA	NA	NA
ID214	23	Gowan_Hill	3	D	200	4	9	2.89	350	3	3	3	0	NA	NA	NA	NA	NA	NA	NA	NA	NA	NA
ID215	17	Gowan_Hill	3	A	123	6	3	2.93	153	6	4	4	0	NA	NA	NA	NA	NA	NA	NA	NA	NA	NA
ID216	17	Gowan_Hill	3	A	224	6	7	3.65	357	6	3	3	0	NA	NA	NA	NA	NA	NA	NA	NA	NA	NA
ID217	20	Gowan_Hill	3	A	161	6	9	3.67	266	4	4	3	0	NA	NA	NA	NA	NA	NA	NA	NA	NA	NA
ID218	19	Gowan_Hill	3	A	96	6	9	3.77	206	6	3	4	0	NA	NA	NA	NA	NA	NA	NA	NA	NA	NA
ID219	7	Gowan_Hill	3	G	184	6	7	NA	340	6	3	3	0	NA	NA	NA	NA	NA	NA	NA	NA	NA	NA
ID220	20	Gowan_Hill	3	G	213	6	4	3.44	348	3	6	4	0	NA	NA	NA	NA	NA	NA	NA	NA	NA	NA
ID221	7	Gowan_Hill	3	G	165	2	9	3.37	240	4	4	4	0	NA	NA	NA	NA	NA	NA	NA	NA	NA	NA
ID222	22	Gowan_Hill	3	G	173	8	3	3.38	355	4	4	2	0	NA	NA	NA	NA	NA	NA	NA	NA	NA	NA
ID223	19	Gowan_Hill	3	G	NA	NA	NA	NA	NA	NA	NA	NA	NA	NA	NA	NA	NA	NA	NA	NA	NA	NA	NA
ID224	6	Gowan_Hill	3	G	181	2	8	3.51	271	1	4	3	0	NA	NA	NA	NA	NA	NA	NA	NA	NA	NA
ID225	26	Gowan_Hill	4	D	141	4	9	NA	233	6	3	2	0	NA	NA	NA	NA	NA	NA	NA	NA	NA	NA
ID226	20	Gowan_Hill	4	D	202	6	9	NA	393	7	7	9	1	NA	NA	NA	NA	NA	NA	NA	NA	NA	NA
ID227	14	Gowan_Hill	4	D	133	7	9	NA	204	3	2	9	0	NA	NA	NA	NA	NA	NA	NA	NA	NA	NA
ID228	22	Gowan_Hill	4	D	173	4	4	NA	303	6	1	7	1	NA	NA	NA	NA	NA	NA	NA	NA	NA	NA
ID229	25	Gowan_Hill	4	D	156	7	9	NA	278	3	7	9	0	NA	NA	NA	NA	NA	NA	NA	NA	NA	NA
ID230	17	Gowan_Hill	4	D	168	7	2	NA	302	4	3	2	0	NA	NA	NA	NA	NA	NA	NA	NA	NA	NA
ID231	19	Gowan_Hill	4	G	225	6	9	NA	388	6	4	4	1	NA	NA	NA	NA	NA	NA	NA	NA	NA	NA
ID232	6	Gowan_Hill	4	G	170	2	3	NA	244	4	3	1	0	NA	NA	NA	NA	NA	NA	NA	NA	NA	NA
ID233	14	Gowan_Hill	4	G	153	7	9	NA	252	3	2	3	0	NA	NA	NA	NA	NA	NA	NA	NA	NA	NA
ID234	1	Gowan_Hill	4	G	188	6	9	NA	340	8	4	4	1	NA	NA	NA	NA	NA	NA	NA	NA	NA	NA
ID235	21	Gowan_Hill	4	G	NA	NA	NA	NA	NA	NA	NA	NA	NA	NA	NA	NA	NA	NA	NA	NA	NA	NA	NA
ID236	5	Gowan_Hill	4	G	114	9	9	NA	234	8	3	9	1	NA	NA	NA	NA	NA	NA	NA	NA	NA	NA
ID237	3	Gowan_Hill	4	B	NA	NA	NA	NA	NA	NA	NA	NA	NA	NA	NA	NA	NA	NA	NA	NA	NA	NA	NA
ID238	23	Gowan_Hill	4	B	125	6	9	NA	242	6	3	4	0	NA	NA	NA	NA	NA	NA	NA	NA	NA	NA
ID239	18	Gowan_Hill	4	B	NA	NA	NA	NA	NA	NA	NA	NA	NA	NA	NA	NA	NA	NA	NA	NA	NA	NA	NA
ID240	8	Gowan_Hill	4	B	182	6	9	NA	364	6	4	4	0	NA	NA	NA	NA	NA	NA	NA	NA	NA	NA
ID241	1	Gowan_Hill	4	F	137	6	3	NA	302	8	7	2	0	NA	NA	NA	NA	NA	NA	NA	NA	NA	NA
ID242	22	Gowan_Hill	4	F	NA	NA	NA	NA	NA	NA	NA	NA	NA	NA	NA	NA	NA	NA	NA	NA	NA	NA	NA
ID243	14	Gowan_Hill	4	F	171	4	9	NA	350	6	3	4	0	NA	NA	NA	NA	NA	NA	NA	NA	NA	NA
ID244	8	Gowan_Hill	4	F	67	4	3	NA	NA	NA	NA	NA	NA	NA	NA	NA	NA	NA	NA	NA	NA	NA	NA
ID245	19	Gowan_Hill	4	F	160	2	9	NA	283	6	6	3	0	NA	NA	NA	NA	NA	NA	NA	NA	NA	NA
ID246	14	Gowan_Hill	4	F	146	8	8	NA	330	3	3	9	0	NA	NA	NA	NA	NA	NA	NA	NA	NA	NA
ID247	14	Gowan_Hill	5	B	181	4	6	NA	324	1	3	1	0	NA	NA	NA	NA	NA	NA	NA	NA	NA	NA
ID248	18	Gowan_Hill	5	B	NA	NA	NA	NA	NA	NA	NA	NA	NA	NA	NA	NA	NA	NA	NA	NA	NA	NA	NA
ID249	7	Gowan_Hill	5	B	138	6	9	NA	272	6	6	3	0	NA	NA	NA	NA	NA	NA	NA	NA	NA	NA
ID250	22	Gowan_Hill	5	B	179	7	9	NA	353	6	4	4	1	NA	NA	NA	NA	NA	NA	NA	NA	NA	NA
ID251	13	Gowan_Hill	5	B	153	6	9	NA	327	2	3	9	0	NA	NA	NA	NA	NA	NA	NA	NA	NA	NA
ID252	14	Gowan_Hill	1	E	163	4	9	3.73	277	2	3	3	0	NA	NA	NA	NA	NA	NA	NA	NA	NA	NA
ID253	19	Gowan_Hill	1	E	154	6	4	3.7	225	3	2	3	0	NA	NA	NA	NA	NA	NA	NA	NA	NA	NA
ID254	13	Gowan_Hill	1	E	217	1	9	3.47	393	3	6	2	0	NA	NA	NA	NA	NA	NA	NA	NA	NA	NA
ID255	13	Gowan_Hill	1	E	158	8	9	3.37	365	8	1	9	1	NA	NA	NA	NA	NA	NA	NA	NA	NA	NA
ID256	17	Gowan_Hill	1	E	204	4	9	3.49	361	6	1	4	0	NA	NA	NA	NA	NA	NA	NA	NA	NA	NA
ID257	25	Gowan_Hill	1	E	168	6	9	3.79	260	4	3	4	0	NA	NA	NA	NA	NA	NA	NA	NA	NA	NA
ID258	28	Gowan_Hill	1	G	181	2	9	3.97	242	2	3	3	0	NA	NA	NA	NA	NA	NA	NA	NA	NA	NA
ID259	1	Gowan_Hill	1	G	238	6	9	3.68	370	6	2	4	0	NA	NA	NA	NA	NA	NA	NA	NA	NA	NA
ID260	22	Gowan_Hill	1	G	181	4	9	3.47	315	6	3	4	0	NA	NA	NA	NA	NA	NA	NA	NA	NA	NA
ID261	14	Gowan_Hill	1	G	139	1	3	NA	189	3	3	5	0	NA	NA	NA	NA	NA	NA	NA	NA	NA	NA
ID262	7	Gowan_Hill	1	G	192	6	3	3.34	237	7	3	3	0	NA	NA	NA	NA	NA	NA	NA	NA	NA	NA
ID263	21	Gowan_Hill	1	G	198	6	7	NA	306	8	6	4	1	NA	NA	NA	NA	NA	NA	NA	NA	NA	NA
ID264	10	Gowan_Hill	1	B	104	9	9	4.32	152	8	2	9	0	NA	NA	NA	NA	NA	NA	NA	NA	NA	NA
ID265	20	Gowan_Hill	1	B	50	NA	NA	NA	NA	NA	NA	NA	NA	NA	NA	NA	NA	NA	NA	NA	NA	NA	NA
ID266	13	Gowan_Hill	1	B	179	3	3	3.21	190	2	3	3	0	NA	NA	NA	NA	NA	NA	NA	NA	NA	NA
ID267	12	Gowan_Hill	1	B	150	4	2	NA	223	3	4	2	0	NA	NA	NA	NA	NA	NA	NA	NA	NA	NA
ID268	25	Gowan_Hill	1	B	156	6	9	3.2	273	3	3	9	0	NA	NA	NA	NA	NA	NA	NA	NA	NA	NA
ID269	1	Gowan_Hill	1	B	180	6	9	3.23	300	8	3	4	1	NA	NA	NA	NA	NA	NA	NA	NA	NA	NA
ID270	18	Gowan_Hill	2	C	196	1	9	3.36	295	2	3	2	0	NA	NA	NA	NA	NA	NA	NA	NA	NA	NA
ID271	1	Gowan_Hill	2	C	157	4	9	3.51	289	4	3	9	0	NA	NA	NA	NA	NA	NA	NA	NA	NA	NA
ID272	20	Gowan_Hill	2	C	187	7	9	3.86	300	2	7	9	0	NA	NA	NA	NA	NA	NA	NA	NA	NA	NA
ID273	20	Gowan_Hill	2	C	201	6	9	3.17	362	7	3	9	1	NA	NA	NA	NA	NA	NA	NA	NA	NA	NA
ID274	21	Gowan_Hill	2	C	121	6	3	NA	160	2	3	3	0	NA	NA	NA	NA	NA	NA	NA	NA	NA	NA
ID275	13	Gowan_Hill	2	C	168	7	7	3.59	268	3	4	3	0	NA	NA	NA	NA	NA	NA	NA	NA	NA	NA
ID276	1	Gowan_Hill	2	D	174	7	9	3.46	310	6	4	4	0	NA	NA	NA	NA	NA	NA	NA	NA	NA	NA
ID277	13	Gowan_Hill	2	D	173	7	8	3.48	279	4	4	3	0	NA	NA	NA	NA	NA	NA	NA	NA	NA	NA
ID278	21	Gowan_Hill	2	D	155	8	9	3.75	261	8	6	9	1	NA	NA	NA	NA	NA	NA	NA	NA	NA	NA
ID279	3	Gowan_Hill	2	D	160	7	4	3.96	280	4	3	3	0	NA	NA	NA	NA	NA	NA	NA	NA	NA	NA
ID280	23	Gowan_Hill	2	D	167	8	9	3.46	268	7	4	3	0	NA	NA	NA	NA	NA	NA	NA	NA	NA	NA
ID281	18	Gowan_Hill	2	D	166	4	4	3.33	288	8	3	8	1	NA	NA	NA	NA	NA	NA	NA	NA	NA	NA
ID282	6	Gowan_Hill	2	B	145	7	9	3.86	248	6	3	3	0	NA	NA	NA	NA	NA	NA	NA	NA	NA	NA
ID283	20	Gowan_Hill	2	B	167	3	4	3.68	253	3	6	9	0	NA	NA	NA	NA	NA	NA	NA	NA	NA	NA
ID284	25	Gowan_Hill	2	B	128	6	9	3.45	238	2	2	3	0	NA	NA	NA	NA	NA	NA	NA	NA	NA	NA
ID285	18	Gowan_Hill	2	B	192	4	9	3.34	314	4	4	3	0	NA	NA	NA	NA	NA	NA	NA	NA	NA	NA
ID286	12	Gowan_Hill	2	B	141	3	9	3.68	221	1	3	3	0	NA	NA	NA	NA	NA	NA	NA	NA	NA	NA
ID287	13	Gowan_Hill	2	B	173	6	9	3.46	330	8	2	9	1	NA	NA	NA	NA	NA	NA	NA	NA	NA	NA
ID288	19	Gowan_Hill	2	F	217	2	4	2.96	386	7	2	4	0	NA	NA	NA	NA	NA	NA	NA	NA	NA	NA
ID289	6	Gowan_Hill	2	F	170	4	7	3.46	285	3	3	4	0	NA	NA	NA	NA	NA	NA	NA	NA	NA	NA
ID290	12	Gowan_Hill	2	F	153	6	2	3.35	220	3	4	3	0	NA	NA	NA	NA	NA	NA	NA	NA	NA	NA
ID291	3	Gowan_Hill	2	F	202	3	3	3.06	321	3	4	3	0	NA	NA	NA	NA	NA	NA	NA	NA	NA	NA
ID292	6	Gowan_Hill	2	F	NA	NA	NA	NA	NA	NA	NA	NA	NA	NA	NA	NA	NA	NA	NA	NA	NA	NA	NA
ID293	21	Gowan_Hill	2	F	181	3	3	3.86	317	2	4	2	0	NA	NA	NA	NA	NA	NA	NA	NA	NA	NA
ID294	20	Gowan_Hill	3	D	193	2	9	2.97	349	4	6	3	0	NA	NA	NA	NA	NA	NA	NA	NA	NA	NA
ID295	6	Gowan_Hill	3	D	191	6	4	3.26	286	2	3	3	0	NA	NA	NA	NA	NA	NA	NA	NA	NA	NA
ID296	20	Gowan_Hill	3	D	231	4	7	2.84	403	6	3	4	0	NA	NA	NA	NA	NA	NA	NA	NA	NA	NA
ID297	14	Gowan_Hill	3	D	158	7	9	3.38	264	3	2	9	0	NA	NA	NA	NA	NA	NA	NA	NA	NA	NA
ID298	3	Gowan_Hill	3	D	190	6	9	2.82	326	3	2	3	0	NA	NA	NA	NA	NA	NA	NA	NA	NA	NA
ID299	14	Gowan_Hill	3	A	129	6	4	3.54	242	6	2	2	0	NA	NA	NA	NA	NA	NA	NA	NA	NA	NA
ID300	22	Gowan_Hill	3	A	200	7	9	3.17	395	8	2	9	1	NA	NA	NA	NA	NA	NA	NA	NA	NA	NA
ID301	20	Gowan_Hill	3	A	NA	NA	NA	NA	NA	NA	NA	NA	NA	NA	NA	NA	NA	NA	NA	NA	NA	NA	NA
ID302	25	Gowan_Hill	3	A	183	3	7	3.73	276	3	6	3	0	NA	NA	NA	NA	NA	NA	NA	NA	NA	NA
ID303	7	Gowan_Hill	3	A	190	4	9	3.56	330	4	4	9	0	NA	NA	NA	NA	NA	NA	NA	NA	NA	NA
ID304	10	Gowan_Hill	3	A	89	9	9	3.91	NA	NA	NA	NA	NA	NA	NA	NA	NA	NA	NA	NA	NA	NA	NA
ID305	14	Gowan_Hill	3	G	189	3	9	3.36	317	4	2	3	0	NA	NA	NA	NA	NA	NA	NA	NA	NA	NA
ID306	14	Gowan_Hill	3	G	140	4	9	3.25	212	4	3	8	0	NA	NA	NA	NA	NA	NA	NA	NA	NA	NA
ID307	11	Gowan_Hill	3	G	167	7	8	3.45	309	7	7	9	1	NA	NA	NA	NA	NA	NA	NA	NA	NA	NA
ID308	22	Gowan_Hill	3	G	168	1	2	3.56	242	2	3	1	0	NA	NA	NA	NA	NA	NA	NA	NA	NA	NA
ID309	21	Gowan_Hill	3	G	178	7	9	3.22	340	4	4	4	0	NA	NA	NA	NA	NA	NA	NA	NA	NA	NA
ID310	20	Gowan_Hill	4	D	166	8	9	NA	295	3	1	9	0	NA	NA	NA	NA	NA	NA	NA	NA	NA	NA
ID311	13	Gowan_Hill	4	D	164	3	9	NA	274	4	2	2	0	NA	NA	NA	NA	NA	NA	NA	NA	NA	NA
ID312	3	Gowan_Hill	4	D	230	3	9	NA	287	3	2	3	0	NA	NA	NA	NA	NA	NA	NA	NA	NA	NA
ID313	1	Gowan_Hill	4	D	159	8	8	NA	293	6	7	3	0	NA	NA	NA	NA	NA	NA	NA	NA	NA	NA
ID314	19	Gowan_Hill	4	D	203	6	9	NA	355	6	6	4	0	NA	NA	NA	NA	NA	NA	NA	NA	NA	NA
ID315	23	Gowan_Hill	4	D	90	7	3	NA	171	4	3	2	0	NA	NA	NA	NA	NA	NA	NA	NA	NA	NA
ID316	25	Gowan_Hill	4	G	143	8	9	NA	204	6	1	1	0	NA	NA	NA	NA	NA	NA	NA	NA	NA	NA
ID317	6	Gowan_Hill	4	G	163	3	9	NA	336	3	3	4	0	NA	NA	NA	NA	NA	NA	NA	NA	NA	NA
ID318	7	Gowan_Hill	4	G	NA	NA	NA	NA	NA	NA	NA	NA	NA	NA	NA	NA	NA	NA	NA	NA	NA	NA	NA
ID319	8	Gowan_Hill	4	G	149	7	9	NA	278	6	3	3	0	NA	NA	NA	NA	NA	NA	NA	NA	NA	NA
ID320	7	Gowan_Hill	4	G	199	4	9	NA	395	6	4	3	0	NA	NA	NA	NA	NA	NA	NA	NA	NA	NA
ID321	13	Gowan_Hill	4	G	172	6	9	NA	288	3	3	3	0	NA	NA	NA	NA	NA	NA	NA	NA	NA	NA
ID322	10	Gowan_Hill	4	B	NA	NA	NA	NA	NA	NA	NA	NA	NA	NA	NA	NA	NA	NA	NA	NA	NA	NA	NA
ID323	1	Gowan_Hill	4	B	188	6	7	NA	336	6	4	1	0	NA	NA	NA	NA	NA	NA	NA	NA	NA	NA
ID324	7	Gowan_Hill	4	B	NA	NA	NA	NA	NA	NA	NA	NA	NA	NA	NA	NA	NA	NA	NA	NA	NA	NA	NA
ID325	6	Gowan_Hill	4	B	160	1	9	NA	324	2	4	1	0	NA	NA	NA	NA	NA	NA	NA	NA	NA	NA
ID326	18	Gowan_Hill	4	B	136	4	9	NA	305	6	4	9	1	NA	NA	NA	NA	NA	NA	NA	NA	NA	NA
ID327	20	Gowan_Hill	4	B	68	7	3	NA	NA	NA	NA	NA	NA	NA	NA	NA	NA	NA	NA	NA	NA	NA	NA
ID328	3	Gowan_Hill	4	F	NA	NA	NA	NA	NA	NA	NA	NA	NA	NA	NA	NA	NA	NA	NA	NA	NA	NA	NA
ID329	20	Gowan_Hill	4	F	NA	NA	NA	NA	NA	NA	NA	NA	NA	NA	NA	NA	NA	NA	NA	NA	NA	NA	NA
ID330	20	Gowan_Hill	4	F	NA	NA	NA	NA	NA	NA	NA	NA	NA	NA	NA	NA	NA	NA	NA	NA	NA	NA	NA
ID331	28	Gowan_Hill	4	F	168	4	9	NA	372	7	2	4	0	NA	NA	NA	NA	NA	NA	NA	NA	NA	NA
ID332	13	Gowan_Hill	4	F	NA	NA	NA	NA	NA	NA	NA	NA	NA	NA	NA	NA	NA	NA	NA	NA	NA	NA	NA
ID333	7	Gowan_Hill	4	F	170	4	9	NA	375	4	6	3	0	NA	NA	NA	NA	NA	NA	NA	NA	NA	NA
ID334	10	Gowan_Hill	5	B	NA	NA	NA	NA	NA	NA	NA	NA	NA	NA	NA	NA	NA	NA	NA	NA	NA	NA	NA
ID335	13	Gowan_Hill	5	B	146	6	9	NA	379	6	6	9	1	NA	NA	NA	NA	NA	NA	NA	NA	NA	NA
ID336	20	Gowan_Hill	5	B	165	7	9	NA	343	8	6	9	1	NA	NA	NA	NA	NA	NA	NA	NA	NA	NA
ID337	1	Gowan_Hill	5	B	144	6	3	NA	294	7	3	4	0	NA	NA	NA	NA	NA	NA	NA	NA	NA	NA
ID338	12	Gowan_Hill	5	B	163	6	3	NA	326	6	3	3	0	NA	NA	NA	NA	NA	NA	NA	NA	NA	NA
ID339	28	Gowan_Hill	5	B	83	4	3	NA	182	4	3	2	0	NA	NA	NA	NA	NA	NA	NA	NA	NA	NA
ID340	25	Gowan_Hill	1	E	164	3	4	3.82	258	1	2	2	0	NA	NA	NA	NA	NA	NA	NA	NA	NA	NA
ID341	21	Gowan_Hill	1	E	156	6	9	4.08	265	3	6	9	0	NA	NA	NA	NA	NA	NA	NA	NA	NA	NA
ID342	20	Gowan_Hill	1	E	164	6	9	4.08	270	6	3	4	0	NA	NA	NA	NA	NA	NA	NA	NA	NA	NA
ID343	21	Gowan_Hill	1	E	NA	NA	NA	NA	NA	NA	NA	NA	NA	NA	NA	NA	NA	NA	NA	NA	NA	NA	NA
ID344	25	Gowan_Hill	1	E	180	8	9	3.44	290	8	2	9	1	NA	NA	NA	NA	NA	NA	NA	NA	NA	NA
ID345	6	Gowan_Hill	1	E	162	4	9	3.02	222	3	3	4	0	NA	NA	NA	NA	NA	NA	NA	NA	NA	NA
ID346	28	Gowan_Hill	1	G	201	8	9	3.8	363	7	3	4	0	NA	NA	NA	NA	NA	NA	NA	NA	NA	NA
ID347	14	Gowan_Hill	1	G	159	7	7	3.32	218	8	2	9	1	NA	NA	NA	NA	NA	NA	NA	NA	NA	NA
ID348	21	Gowan_Hill	1	G	184	6	3	3.77	322	4	6	4	0	NA	NA	NA	NA	NA	NA	NA	NA	NA	NA
ID349	8	Gowan_Hill	1	G	165	4	8	3.85	225	3	2	3	0	NA	NA	NA	NA	NA	NA	NA	NA	NA	NA
ID350	14	Gowan_Hill	1	G	148	6	3	3.41	273	7	6	4	0	NA	NA	NA	NA	NA	NA	NA	NA	NA	NA
ID351	22	Gowan_Hill	1	G	184	6	2	3.15	267	3	3	1	0	NA	NA	NA	NA	NA	NA	NA	NA	NA	NA
ID352	21	Gowan_Hill	1	B	177	6	9	3.47	312	4	6	3	0	NA	NA	NA	NA	NA	NA	NA	NA	NA	NA
ID353	7	Gowan_Hill	1	B	213	2	9	2.83	342	1	4	3	0	NA	NA	NA	NA	NA	NA	NA	NA	NA	NA
ID354	14	Gowan_Hill	1	B	195	4	9	3.43	345	3	2	3	0	NA	NA	NA	NA	NA	NA	NA	NA	NA	NA
ID355	22	Gowan_Hill	1	B	222	2	3	2.92	342	2	2	2	0	NA	NA	NA	NA	NA	NA	NA	NA	NA	NA
ID356	15	Gowan_Hill	1	B	189	2	9	3.64	310	4	7	9	0	NA	NA	NA	NA	NA	NA	NA	NA	NA	NA
ID357	13	Gowan_Hill	1	B	194	4	3	4.12	299	6	4	2	0	NA	NA	NA	NA	NA	NA	NA	NA	NA	NA
ID358	25	Gowan_Hill	2	C	138	8	9	4.05	286	7	6	3	0	NA	NA	NA	NA	NA	NA	NA	NA	NA	NA
ID359	13	Gowan_Hill	2	C	184	4	9	3.66	309	4	7	3	0	NA	NA	NA	NA	NA	NA	NA	NA	NA	NA
ID360	14	Gowan_Hill	2	C	170	6	9	3.45	303	6	3	4	0	NA	NA	NA	NA	NA	NA	NA	NA	NA	NA
ID361	19	Gowan_Hill	2	C	203	3	9	3.13	334	2	6	2	0	NA	NA	NA	NA	NA	NA	NA	NA	NA	NA
ID362	17	Gowan_Hill	2	C	232	4	3	3.43	379	4	4	1	0	NA	NA	NA	NA	NA	NA	NA	NA	NA	NA
ID363	28	Gowan_Hill	2	D	148	8	9	3.48	278	7	7	9	1	NA	NA	NA	NA	NA	NA	NA	NA	NA	NA
ID364	6	Gowan_Hill	2	D	165	7	6	3.4	276	4	4	4	0	NA	NA	NA	NA	NA	NA	NA	NA	NA	NA
ID365	17	Gowan_Hill	2	D	169	7	7	3.48	305	8	3	4	1	NA	NA	NA	NA	NA	NA	NA	NA	NA	NA
ID366	20	Gowan_Hill	2	D	161	4	9	3.32	289	6	7	4	0	NA	NA	NA	NA	NA	NA	NA	NA	NA	NA
ID367	22	Gowan_Hill	2	D	176	6	9	3.44	264	3	4	3	0	NA	NA	NA	NA	NA	NA	NA	NA	NA	NA
ID368	7	Gowan_Hill	2	B	204	6	6	3.11	349	6	3	3	0	NA	NA	NA	NA	NA	NA	NA	NA	NA	NA
ID369	20	Gowan_Hill	2	B	166	7	7	3.36	334	3	6	3	0	NA	NA	NA	NA	NA	NA	NA	NA	NA	NA
ID370	4	Gowan_Hill	2	B	205	4	1	3.03	NA	NA	NA	NA	NA	NA	NA	NA	NA	NA	NA	NA	NA	NA	NA
ID371	17	Gowan_Hill	2	B	190	1	9	3.88	305	1	4	3	0	NA	NA	NA	NA	NA	NA	NA	NA	NA	NA
ID372	14	Gowan_Hill	2	B	193	6	9	3.36	331	3	4	2	0	NA	NA	NA	NA	NA	NA	NA	NA	NA	NA
ID373	1	Gowan_Hill	2	F	144	3	7	3.05	210	1	4	3	0	NA	NA	NA	NA	NA	NA	NA	NA	NA	NA
ID374	13	Gowan_Hill	2	F	169	4	2	3.22	286	3	3	2	0	NA	NA	NA	NA	NA	NA	NA	NA	NA	NA
ID375	20	Gowan_Hill	2	F	136	6	9	3.95	260	4	3	4	0	NA	NA	NA	NA	NA	NA	NA	NA	NA	NA
ID376	20	Gowan_Hill	2	F	NA	NA	NA	NA	NA	NA	NA	NA	NA	NA	NA	NA	NA	NA	NA	NA	NA	NA	NA
ID377	19	Gowan_Hill	2	F	162	6	8	3.84	300	7	2	7	1	NA	NA	NA	NA	NA	NA	NA	NA	NA	NA
ID378	20	Gowan_Hill	2	F	196	7	9	3.11	372	4	6	3	0	NA	NA	NA	NA	NA	NA	NA	NA	NA	NA
ID379	25	Gowan_Hill	3	D	104	8	9	NA	228	3	3	3	0	NA	NA	NA	NA	NA	NA	NA	NA	NA	NA
ID380	14	Gowan_Hill	3	D	111	7	9	3.27	259	6	2	4	0	NA	NA	NA	NA	NA	NA	NA	NA	NA	NA
ID381	26	Gowan_Hill	3	D	134	6	9	3.69	245	6	6	4	0	NA	NA	NA	NA	NA	NA	NA	NA	NA	NA
ID382	28	Gowan_Hill	3	D	126	2	9	3	178	2	3	3	0	NA	NA	NA	NA	NA	NA	NA	NA	NA	NA
ID383	22	Gowan_Hill	3	D	176	6	9	3.55	335	2	3	2	0	NA	NA	NA	NA	NA	NA	NA	NA	NA	NA
ID384	20	Gowan_Hill	3	D	139	7	9	3.86	230	7	2	2	0	NA	NA	NA	NA	NA	NA	NA	NA	NA	NA
ID385	6	Gowan_Hill	3	A	208	4	2	3.71	315	4	2	2	0	NA	NA	NA	NA	NA	NA	NA	NA	NA	NA
ID386	13	Gowan_Hill	3	A	115	3	4	3.49	249	2	6	2	0	NA	NA	NA	NA	NA	NA	NA	NA	NA	NA
ID387	1	Gowan_Hill	3	A	105	3	9	3.76	NA	NA	NA	NA	NA	NA	NA	NA	NA	NA	NA	NA	NA	NA	NA
ID388	28	Gowan_Hill	3	A	108	8	9	4	238	7	7	9	1	NA	NA	NA	NA	NA	NA	NA	NA	NA	NA
ID389	6	Gowan_Hill	3	A	134	4	9	3.46	312	3	4	4	0	NA	NA	NA	NA	NA	NA	NA	NA	NA	NA
ID390	5	Gowan_Hill	3	A	170	7	9	3.23	296	7	3	9	1	NA	NA	NA	NA	NA	NA	NA	NA	NA	NA
ID391	28	Gowan_Hill	3	G	159	2	9	3.64	265	1	4	3	0	NA	NA	NA	NA	NA	NA	NA	NA	NA	NA
ID392	25	Gowan_Hill	3	G	147	8	9	NA	NA	NA	NA	NA	NA	NA	NA	NA	NA	NA	NA	NA	NA	NA	NA
ID393	7	Gowan_Hill	3	G	188	4	7	3.32	360	6	2	4	1	NA	NA	NA	NA	NA	NA	NA	NA	NA	NA
ID394	8	Gowan_Hill	3	G	159	7	8	3.4	325	4	4	2	0	NA	NA	NA	NA	NA	NA	NA	NA	NA	NA
ID395	13	Gowan_Hill	3	G	NA	NA	NA	NA	NA	NA	NA	NA	NA	NA	NA	NA	NA	NA	NA	NA	NA	NA	NA
ID396	20	Gowan_Hill	3	G	178	6	5	3.87	353	6	1	9	1	NA	NA	NA	NA	NA	NA	NA	NA	NA	NA
ID397	5	Gowan_Hill	4	D	187	6	9	NA	238	6	6	4	0	NA	NA	NA	NA	NA	NA	NA	NA	NA	NA
ID398	7	Gowan_Hill	4	D	141	3	9	NA	283	3	2	3	0	NA	NA	NA	NA	NA	NA	NA	NA	NA	NA
ID399	14	Gowan_Hill	4	D	158	3	3	NA	277	2	4	4	0	NA	NA	NA	NA	NA	NA	NA	NA	NA	NA
ID400	5	Gowan_Hill	4	D	146	8	4	NA	291	6	3	4	0	NA	NA	NA	NA	NA	NA	NA	NA	NA	NA
ID401	10	Gowan_Hill	4	D	NA	NA	NA	NA	NA	NA	NA	NA	NA	NA	NA	NA	NA	NA	NA	NA	NA	NA	NA
ID402	14	Gowan_Hill	4	D	63	NA	NA	NA	NA	NA	NA	NA	NA	NA	NA	NA	NA	NA	NA	NA	NA	NA	NA
ID403	22	Gowan_Hill	4	G	124	7	7	NA	242	6	3	4	0	NA	NA	NA	NA	NA	NA	NA	NA	NA	NA
ID404	7	Gowan_Hill	4	G	142	4	9	NA	286	2	4	3	0	NA	NA	NA	NA	NA	NA	NA	NA	NA	NA
ID405	21	Gowan_Hill	4	G	82	NA	NA	NA	202	7	4	9	0	NA	NA	NA	NA	NA	NA	NA	NA	NA	NA
ID406	13	Gowan_Hill	4	G	194	3	9	NA	306	1	3	3	0	NA	NA	NA	NA	NA	NA	NA	NA	NA	NA
ID407	3	Gowan_Hill	4	G	162	6	9	NA	285	6	6	4	0	NA	NA	NA	NA	NA	NA	NA	NA	NA	NA
ID408	20	Gowan_Hill	4	G	143	6	9	NA	265	4	7	4	0	NA	NA	NA	NA	NA	NA	NA	NA	NA	NA
ID409	21	Gowan_Hill	4	B	176	6	6	NA	326	3	3	2	0	NA	NA	NA	NA	NA	NA	NA	NA	NA	NA
ID410	13	Gowan_Hill	4	B	NA	NA	NA	NA	NA	NA	NA	NA	NA	NA	NA	NA	NA	NA	NA	NA	NA	NA	NA
ID411	22	Gowan_Hill	4	B	NA	NA	NA	NA	NA	NA	NA	NA	NA	NA	NA	NA	NA	NA	NA	NA	NA	NA	NA
ID412	15	Gowan_Hill	4	B	NA	NA	NA	NA	NA	NA	NA	NA	NA	NA	NA	NA	NA	NA	NA	NA	NA	NA	NA
ID413	5	Gowan_Hill	4	B	NA	NA	NA	NA	NA	NA	NA	NA	NA	NA	NA	NA	NA	NA	NA	NA	NA	NA	NA
ID414	17	Gowan_Hill	4	B	NA	NA	NA	NA	NA	NA	NA	NA	NA	NA	NA	NA	NA	NA	NA	NA	NA	NA	NA
ID415	1	Gowan_Hill	4	F	164	8	9	NA	369	6	4	2	0	NA	NA	NA	NA	NA	NA	NA	NA	NA	NA
ID416	3	Gowan_Hill	4	F	150	7	9	NA	325	6	3	9	1	NA	NA	NA	NA	NA	NA	NA	NA	NA	NA
ID417	6	Gowan_Hill	4	F	171	8	9	NA	344	6	3	4	1	NA	NA	NA	NA	NA	NA	NA	NA	NA	NA
ID418	6	Gowan_Hill	4	F	177	6	9	NA	341	7	3	9	1	NA	NA	NA	NA	NA	NA	NA	NA	NA	NA
ID419	12	Gowan_Hill	4	F	59	NA	NA	NA	NA	NA	NA	NA	NA	NA	NA	NA	NA	NA	NA	NA	NA	NA	NA
ID420	20	Gowan_Hill	4	F	NA	NA	NA	NA	NA	NA	NA	NA	NA	NA	NA	NA	NA	NA	NA	NA	NA	NA	NA
ID421	23	Gowan_Hill	5	B	NA	NA	NA	NA	NA	NA	NA	NA	NA	NA	NA	NA	NA	NA	NA	NA	NA	NA	NA
ID422	1	Gowan_Hill	5	B	NA	NA	NA	NA	NA	NA	NA	NA	NA	NA	NA	NA	NA	NA	NA	NA	NA	NA	NA
ID423	6	Gowan_Hill	5	B	137	6	9	NA	219	3	2	3	0	NA	NA	NA	NA	NA	NA	NA	NA	NA	NA
ID424	7	Gowan_Hill	5	B	NA	NA	NA	NA	NA	NA	NA	NA	NA	NA	NA	NA	NA	NA	NA	NA	NA	NA	NA
ID425	25	Gowan_Hill	5	B	147	6	4	NA	282	4	3	3	0	NA	NA	NA	NA	NA	NA	NA	NA	NA	NA
ID426	18	Gowan_Hill	5	B	79	NA	NA	NA	NA	NA	NA	NA	NA	NA	NA	NA	NA	NA	NA	NA	NA	NA	NA
ID427	14	Gowan_Hill	1	E	186	6	2	3.56	336	4	2	1	0	NA	NA	NA	NA	NA	NA	NA	NA	NA	NA
ID428	19	Gowan_Hill	1	E	218	2	6	3.18	347	2	3	3	0	NA	NA	NA	NA	NA	NA	NA	NA	NA	NA
ID429	1	Gowan_Hill	1	E	194	2	9	3.37	356	2	4	1	0	NA	NA	NA	NA	NA	NA	NA	NA	NA	NA
ID430	21	Gowan_Hill	1	E	209	4	7	3.64	327	2	3	3	0	NA	NA	NA	NA	NA	NA	NA	NA	NA	NA
ID431	14	Gowan_Hill	1	E	147	4	7	3.48	231	2	2	3	0	NA	NA	NA	NA	NA	NA	NA	NA	NA	NA
ID432	6	Gowan_Hill	1	G	NA	NA	NA	NA	NA	NA	NA	NA	NA	NA	NA	NA	NA	NA	NA	NA	NA	NA	NA
ID433	20	Gowan_Hill	1	G	183	6	3	3.39	259	4	2	3	0	NA	NA	NA	NA	NA	NA	NA	NA	NA	NA
ID434	19	Gowan_Hill	1	G	200	6	9	3.29	341	6	1	2	0	NA	NA	NA	NA	NA	NA	NA	NA	NA	NA
ID435	17	Gowan_Hill	1	G	178	4	9	3.02	316	3	4	4	0	NA	NA	NA	NA	NA	NA	NA	NA	NA	NA
ID436	17	Gowan_Hill	1	G	205	7	9	3.73	316	3	4	3	0	NA	NA	NA	NA	NA	NA	NA	NA	NA	NA
ID437	21	Gowan_Hill	1	B	123	8	9	3.82	246	7	3	4	1	NA	NA	NA	NA	NA	NA	NA	NA	NA	NA
ID438	5	Gowan_Hill	1	B	151	7	9	3.67	265	8	3	2	0	NA	NA	NA	NA	NA	NA	NA	NA	NA	NA
ID439	5	Gowan_Hill	1	B	190	6	9	3.65	359	3	3	8	0	NA	NA	NA	NA	NA	NA	NA	NA	NA	NA
ID440	12	Gowan_Hill	1	B	152	6	9	3.41	301	6	2	9	1	NA	NA	NA	NA	NA	NA	NA	NA	NA	NA
ID441	19	Gowan_Hill	1	B	193	6	9	2.71	311	4	4	3	0	NA	NA	NA	NA	NA	NA	NA	NA	NA	NA
ID442	28	Gowan_Hill	1	B	128	8	9	3.1	194	7	2	8	0	NA	NA	NA	NA	NA	NA	NA	NA	NA	NA
ID443	7	Gowan_Hill	2	C	222	2	3	NA	309	1	3	1	0	NA	NA	NA	NA	NA	NA	NA	NA	NA	NA
ID444	23	Gowan_Hill	2	C	187	4	9	3.72	282	3	3	4	0	NA	NA	NA	NA	NA	NA	NA	NA	NA	NA
ID445	20	Gowan_Hill	2	C	185	6	9	3.38	394	4	4	4	0	NA	NA	NA	NA	NA	NA	NA	NA	NA	NA
ID446	7	Gowan_Hill	2	C	146	6	9	3.5	230	4	2	9	0	NA	NA	NA	NA	NA	NA	NA	NA	NA	NA
ID447	25	Gowan_Hill	2	C	178	4	4	4.13	279	1	3	1	0	NA	NA	NA	NA	NA	NA	NA	NA	NA	NA
ID448	8	Gowan_Hill	2	C	161	3	2	3.04	193	1	1	1	0	NA	NA	NA	NA	NA	NA	NA	NA	NA	NA
ID449	20	Gowan_Hill	2	D	204	4	9	3.92	363	2	2	3	0	NA	NA	NA	NA	NA	NA	NA	NA	NA	NA
ID450	14	Gowan_Hill	2	D	135	6	7	3.02	193	4	3	9	0	NA	NA	NA	NA	NA	NA	NA	NA	NA	NA
ID451	1	Gowan_Hill	2	D	200	4	9	3.62	298	3	6	2	0	NA	NA	NA	NA	NA	NA	NA	NA	NA	NA
ID452	25	Gowan_Hill	2	D	140	9	9	NA	190	4	4	3	0	NA	NA	NA	NA	NA	NA	NA	NA	NA	NA
ID453	26	Gowan_Hill	2	D	242	3	9	3.26	399	4	2	3	0	NA	NA	NA	NA	NA	NA	NA	NA	NA	NA
ID454	19	Gowan_Hill	2	D	128	7	9	NA	242	4	3	4	0	NA	NA	NA	NA	NA	NA	NA	NA	NA	NA
ID455	5	Gowan_Hill	2	B	142	6	9	NA	217	1	2	9	0	NA	NA	NA	NA	NA	NA	NA	NA	NA	NA
ID456	12	Gowan_Hill	2	B	183	2	4	2.84	294	1	6	3	0	NA	NA	NA	NA	NA	NA	NA	NA	NA	NA
ID457	20	Gowan_Hill	2	B	153	6	2	3.6	278	4	3	3	0	NA	NA	NA	NA	NA	NA	NA	NA	NA	NA
ID458	19	Gowan_Hill	2	B	182	6	3	3.1	332	4	6	4	0	NA	NA	NA	NA	NA	NA	NA	NA	NA	NA
ID459	17	Gowan_Hill	2	B	161	6	2	3.12	383	4	2	2	0	NA	NA	NA	NA	NA	NA	NA	NA	NA	NA
ID460	10	Gowan_Hill	2	B	NA	NA	NA	NA	NA	NA	NA	NA	NA	NA	NA	NA	NA	NA	NA	NA	NA	NA	NA
ID461	21	Gowan_Hill	2	F	151	7	9	4.06	277	7	7	9	1	NA	NA	NA	NA	NA	NA	NA	NA	NA	NA
ID462	25	Gowan_Hill	2	F	148	6	7	3.76	236	4	2	3	0	NA	NA	NA	NA	NA	NA	NA	NA	NA	NA
ID463	28	Gowan_Hill	2	F	200	8	9	3.29	334	4	4	1	0	NA	NA	NA	NA	NA	NA	NA	NA	NA	NA
ID464	25	Gowan_Hill	2	F	179	8	9	3.11	338	9	2	9	1	NA	NA	NA	NA	NA	NA	NA	NA	NA	NA
ID465	21	Gowan_Hill	2	F	172	6	7	4	290	3	7	4	0	NA	NA	NA	NA	NA	NA	NA	NA	NA	NA
ID466	25	Gowan_Hill	2	F	80	8	9	4.07	169	4	1	9	0	NA	NA	NA	NA	NA	NA	NA	NA	NA	NA
ID467	25	Gowan_Hill	3	D	179	6	7	3.33	239	3	3	3	0	NA	NA	NA	NA	NA	NA	NA	NA	NA	NA
ID468	21	Gowan_Hill	3	D	182	6	9	3.7	278	3	6	4	0	NA	NA	NA	NA	NA	NA	NA	NA	NA	NA
ID469	25	Gowan_Hill	3	D	188	7	9	3.32	307	8	2	9	1	NA	NA	NA	NA	NA	NA	NA	NA	NA	NA
ID470	8	Gowan_Hill	3	D	185	3	2	3.31	307	2	2	1	0	NA	NA	NA	NA	NA	NA	NA	NA	NA	NA
ID471	6	Gowan_Hill	3	D	158	7	4	3.37	265	7	3	4	0	NA	NA	NA	NA	NA	NA	NA	NA	NA	NA
ID472	14	Gowan_Hill	3	D	148	7	4	3.54	280	4	3	3	0	NA	NA	NA	NA	NA	NA	NA	NA	NA	NA
ID473	21	Gowan_Hill	3	A	170	4	7	3.3	313	6	4	3	0	NA	NA	NA	NA	NA	NA	NA	NA	NA	NA
ID474	5	Gowan_Hill	3	A	72	8	9	3.9	NA	NA	NA	NA	NA	NA	NA	NA	NA	NA	NA	NA	NA	NA	NA
ID475	18	Gowan_Hill	3	A	214	4	4	3.49	359	4	3	3	0	NA	NA	NA	NA	NA	NA	NA	NA	NA	NA
ID476	14	Gowan_Hill	3	A	137	2	3	3.7	187	1	3	2	0	NA	NA	NA	NA	NA	NA	NA	NA	NA	NA
ID477	21	Gowan_Hill	3	A	164	4	6	2.98	236	3	4	3	0	NA	NA	NA	NA	NA	NA	NA	NA	NA	NA
ID478	8	Gowan_Hill	3	A	182	6	9	3.52	345	6	1	4	0	NA	NA	NA	NA	NA	NA	NA	NA	NA	NA
ID479	6	Gowan_Hill	3	G	158	6	3	3.32	332	4	7	4	0	NA	NA	NA	NA	NA	NA	NA	NA	NA	NA
ID480	17	Gowan_Hill	3	G	200	4	3	3.19	355	4	3	3	0	NA	NA	NA	NA	NA	NA	NA	NA	NA	NA
ID481	14	Gowan_Hill	3	G	143	6	9	3.94	190	2	2	3	0	NA	NA	NA	NA	NA	NA	NA	NA	NA	NA
ID482	21	Gowan_Hill	3	G	194	6	6	3.5	367	8	7	8	1	NA	NA	NA	NA	NA	NA	NA	NA	NA	NA
ID483	17	Gowan_Hill	3	G	159	4	9	3.62	270	2	3	3	0	NA	NA	NA	NA	NA	NA	NA	NA	NA	NA
ID484	6	Gowan_Hill	3	G	138	4	7	3.33	214	6	3	3	0	NA	NA	NA	NA	NA	NA	NA	NA	NA	NA
ID485	18	Gowan_Hill	4	D	145	6	4	NA	239	7	3	2	0	NA	NA	NA	NA	NA	NA	NA	NA	NA	NA
ID486	22	Gowan_Hill	4	D	191	3	2	NA	350	2	2	3	0	NA	NA	NA	NA	NA	NA	NA	NA	NA	NA
ID487	25	Gowan_Hill	4	D	160	3	9	NA	252	1	3	3	0	NA	NA	NA	NA	NA	NA	NA	NA	NA	NA
ID488	13	Gowan_Hill	4	D	178	6	7	NA	342	3	3	3	0	NA	NA	NA	NA	NA	NA	NA	NA	NA	NA
ID489	21	Gowan_Hill	4	D	146	8	9	NA	288	7	3	9	1	NA	NA	NA	NA	NA	NA	NA	NA	NA	NA
ID490	17	Gowan_Hill	4	G	187	6	9	NA	403	6	2	3	0	NA	NA	NA	NA	NA	NA	NA	NA	NA	NA
ID491	25	Gowan_Hill	4	G	55	NA	NA	NA	NA	NA	NA	NA	NA	NA	NA	NA	NA	NA	NA	NA	NA	NA	NA
ID492	1	Gowan_Hill	4	G	154	8	9	NA	298	4	2	1	0	NA	NA	NA	NA	NA	NA	NA	NA	NA	NA
ID493	17	Gowan_Hill	4	G	192	8	9	NA	351	7	2	9	1	NA	NA	NA	NA	NA	NA	NA	NA	NA	NA
ID494	20	Gowan_Hill	4	G	NA	NA	NA	NA	NA	NA	NA	NA	NA	NA	NA	NA	NA	NA	NA	NA	NA	NA	NA
ID495	21	Gowan_Hill	4	B	162	2	3	NA	294	2	3	4	0	NA	NA	NA	NA	NA	NA	NA	NA	NA	NA
ID496	25	Gowan_Hill	4	B	227	7	9	NA	355	6	7	9	0	NA	NA	NA	NA	NA	NA	NA	NA	NA	NA
ID497	1	Gowan_Hill	4	B	147	7	9	NA	273	7	2	2	0	NA	NA	NA	NA	NA	NA	NA	NA	NA	NA
ID498	5	Gowan_Hill	4	B	NA	NA	NA	NA	NA	NA	NA	NA	NA	NA	NA	NA	NA	NA	NA	NA	NA	NA	NA
ID499	5	Gowan_Hill	4	B	NA	NA	NA	NA	NA	NA	NA	NA	NA	NA	NA	NA	NA	NA	NA	NA	NA	NA	NA
ID500	13	Gowan_Hill	4	B	205	6	9	NA	405	4	6	9	0	NA	NA	NA	NA	NA	NA	NA	NA	NA	NA
ID501	21	Gowan_Hill	4	F	154	4	9	NA	224	6	3	3	0	NA	NA	NA	NA	NA	NA	NA	NA	NA	NA
ID502	28	Gowan_Hill	4	F	181	6	9	NA	293	6	6	3	0	NA	NA	NA	NA	NA	NA	NA	NA	NA	NA
ID503	14	Gowan_Hill	4	F	58	NA	NA	NA	NA	NA	NA	NA	NA	NA	NA	NA	NA	NA	NA	NA	NA	NA	NA
ID504	5	Gowan_Hill	4	F	71	NA	NA	NA	NA	NA	NA	NA	NA	NA	NA	NA	NA	NA	NA	NA	NA	NA	NA
ID505	3	Gowan_Hill	5	B	142	6	9	NA	292	6	4	4	0	NA	NA	NA	NA	NA	NA	NA	NA	NA	NA
ID506	17	Gowan_Hill	5	B	NA	NA	NA	NA	NA	NA	NA	NA	NA	NA	NA	NA	NA	NA	NA	NA	NA	NA	NA
ID507	21	Gowan_Hill	5	B	148	7	3	NA	288	4	3	1	0	NA	NA	NA	NA	NA	NA	NA	NA	NA	NA
ID508	8	Gowan_Hill	5	B	55	NA	NA	NA	NA	NA	NA	NA	NA	NA	NA	NA	NA	NA	NA	NA	NA	NA	NA
ID509	15	Gowan_Hill	5	B	172	6	9	NA	334	4	4	3	0	NA	NA	NA	NA	NA	NA	NA	NA	NA	NA
ID510	17	Gowan_Hill	1	C	202	7	9	3.64	352	6	1	4	0	NA	NA	NA	NA	NA	NA	NA	NA	NA	NA
ID511	20	Gowan_Hill	1	C	163	6	8	3.59	260	6	6	4	0	NA	NA	NA	NA	NA	NA	NA	NA	NA	NA
ID512	8	Gowan_Hill	1	C	211	4	3	3.41	383	4	3	3	0	NA	NA	NA	NA	NA	NA	NA	NA	NA	NA
ID513	20	Gowan_Hill	1	C	NA	NA	NA	NA	NA	NA	NA	NA	NA	NA	NA	NA	NA	NA	NA	NA	NA	NA	NA
ID514	13	Gowan_Hill	1	C	169	4	4	3.65	344	3	2	1	0	NA	NA	NA	NA	NA	NA	NA	NA	NA	NA
ID515	14	Gowan_Hill	1	A	173	7	7	4.02	267	4	3	2	0	NA	NA	NA	NA	NA	NA	NA	NA	NA	NA
ID516	1	Gowan_Hill	1	A	150	7	9	3.64	334	4	1	4	0	NA	NA	NA	NA	NA	NA	NA	NA	NA	NA
ID517	7	Gowan_Hill	1	A	NA	NA	NA	NA	NA	NA	NA	NA	NA	NA	NA	NA	NA	NA	NA	NA	NA	NA	NA
ID518	15	Gowan_Hill	1	A	204	2	9	3.83	332	2	2	1	0	NA	NA	NA	NA	NA	NA	NA	NA	NA	NA
ID519	12	Gowan_Hill	1	A	182	3	9	4.32	292	3	4	2	0	NA	NA	NA	NA	NA	NA	NA	NA	NA	NA
ID520	14	Gowan_Hill	1	F	164	6	3	3.91	287	6	3	3	0	NA	NA	NA	NA	NA	NA	NA	NA	NA	NA
ID521	10	Gowan_Hill	1	F	138	7	9	3.24	NA	NA	NA	NA	NA	NA	NA	NA	NA	NA	NA	NA	NA	NA	NA
ID522	8	Gowan_Hill	1	F	219	2	9	2.84	416	6	7	4	0	NA	NA	NA	NA	NA	NA	NA	NA	NA	NA
ID523	17	Gowan_Hill	1	F	192	3	2	3.59	298	3	3	3	0	NA	NA	NA	NA	NA	NA	NA	NA	NA	NA
ID524	7	Gowan_Hill	1	F	205	6	8	3.51	307	6	4	3	0	NA	NA	NA	NA	NA	NA	NA	NA	NA	NA
ID525	19	Gowan_Hill	1	F	111	9	7	4.3	206	8	1	9	0	NA	NA	NA	NA	NA	NA	NA	NA	NA	NA
ID526	25	Gowan_Hill	1	D	172	6	7	3.29	274	6	7	7	1	NA	NA	NA	NA	NA	NA	NA	NA	NA	NA
ID527	20	Gowan_Hill	1	D	201	8	9	4.05	260	7	4	9	1	NA	NA	NA	NA	NA	NA	NA	NA	NA	NA
ID528	25	Gowan_Hill	1	D	183	4	4	3.3	221	3	2	3	0	NA	NA	NA	NA	NA	NA	NA	NA	NA	NA
ID529	8	Gowan_Hill	1	D	177	4	2	NA	205	1	2	1	0	NA	NA	NA	NA	NA	NA	NA	NA	NA	NA
ID530	6	Gowan_Hill	1	D	144	9	9	3.66	244	4	2	9	0	NA	NA	NA	NA	NA	NA	NA	NA	NA	NA
ID531	14	Gowan_Hill	1	D	174	3	3	3.42	284	4	6	2	0	NA	NA	NA	NA	NA	NA	NA	NA	NA	NA
ID532	1	Gowan_Hill	2	E	184	4	2	3.5	319	4	6	2	0	NA	NA	NA	NA	NA	NA	NA	NA	NA	NA
ID533	1	Gowan_Hill	2	E	187	3	3	3.46	245	1	3	2	0	NA	NA	NA	NA	NA	NA	NA	NA	NA	NA
ID534	21	Gowan_Hill	2	E	152	2	6	3.58	224	1	3	3	0	NA	NA	NA	NA	NA	NA	NA	NA	NA	NA
ID535	21	Gowan_Hill	2	E	173	8	9	NA	295	4	7	4	0	NA	NA	NA	NA	NA	NA	NA	NA	NA	NA
ID536	6	Gowan_Hill	2	E	200	7	9	3.74	354	3	3	2	0	NA	NA	NA	NA	NA	NA	NA	NA	NA	NA
ID537	28	Gowan_Hill	2	G	179	2	9	3.64	286	1	4	3	0	NA	NA	NA	NA	NA	NA	NA	NA	NA	NA
ID538	13	Gowan_Hill	2	G	124	8	9	3.95	270	6	6	4	0	NA	NA	NA	NA	NA	NA	NA	NA	NA	NA
ID539	21	Gowan_Hill	2	G	184	7	9	3.51	252	3	3	1	0	NA	NA	NA	NA	NA	NA	NA	NA	NA	NA
ID540	7	Gowan_Hill	2	G	190	6	7	3.87	313	4	4	9	0	NA	NA	NA	NA	NA	NA	NA	NA	NA	NA
ID541	6	Gowan_Hill	2	G	139	8	9	2.87	243	7	4	9	0	NA	NA	NA	NA	NA	NA	NA	NA	NA	NA
ID542	5	Gowan_Hill	2	G	188	3	7	3.35	310	2	3	3	0	NA	NA	NA	NA	NA	NA	NA	NA	NA	NA
ID543	17	Gowan_Hill	2	A	177	4	9	3.57	347	1	4	3	0	NA	NA	NA	NA	NA	NA	NA	NA	NA	NA
ID544	10	Gowan_Hill	2	A	NA	NA	NA	NA	NA	NA	NA	NA	NA	NA	NA	NA	NA	NA	NA	NA	NA	NA	NA
ID545	28	Gowan_Hill	2	A	119	7	9	4.24	250	6	3	4	0	NA	NA	NA	NA	NA	NA	NA	NA	NA	NA
ID546	6	Gowan_Hill	2	A	163	3	6	2.77	320	6	6	8	1	NA	NA	NA	NA	NA	NA	NA	NA	NA	NA
ID547	22	Gowan_Hill	3	F	193	3	4	3.69	286	3	3	1	0	NA	NA	NA	NA	NA	NA	NA	NA	NA	NA
ID548	14	Gowan_Hill	3	F	198	7	9	3.06	358	8	6	4	1	NA	NA	NA	NA	NA	NA	NA	NA	NA	NA
ID549	14	Gowan_Hill	3	F	162	6	9	3.39	286	4	3	4	0	NA	NA	NA	NA	NA	NA	NA	NA	NA	NA
ID550	8	Gowan_Hill	3	F	166	3	2	3.08	256	2	2	1	0	NA	NA	NA	NA	NA	NA	NA	NA	NA	NA
ID551	1	Gowan_Hill	3	F	177	6	7	3.3	330	6	6	2	0	NA	NA	NA	NA	NA	NA	NA	NA	NA	NA
ID552	19	Gowan_Hill	3	F	187	1	2	3	NA	NA	NA	NA	NA	NA	NA	NA	NA	NA	NA	NA	NA	NA	NA
ID553	20	Gowan_Hill	3	B	189	4	7	3.46	374	3	1	3	0	NA	NA	NA	NA	NA	NA	NA	NA	NA	NA
ID554	13	Gowan_Hill	3	B	179	4	9	3.72	313	2	3	9	0	NA	NA	NA	NA	NA	NA	NA	NA	NA	NA
ID555	21	Gowan_Hill	3	B	168	4	9	3.55	303	3	6	3	0	NA	NA	NA	NA	NA	NA	NA	NA	NA	NA
ID556	1	Gowan_Hill	3	B	164	6	9	3.23	293	3	1	3	0	NA	NA	NA	NA	NA	NA	NA	NA	NA	NA
ID557	25	Gowan_Hill	3	B	164	4	3	3.61	260	4	4	3	0	NA	NA	NA	NA	NA	NA	NA	NA	NA	NA
ID558	5	Gowan_Hill	3	B	204	2	9	2.92	364	6	3	3	0	NA	NA	NA	NA	NA	NA	NA	NA	NA	NA
ID559	8	Gowan_Hill	3	C	109	6	2	NA	240	4	2	8	0	NA	NA	NA	NA	NA	NA	NA	NA	NA	NA
ID560	16	Gowan_Hill	3	C	193	4	7	3.08	323	3	4	3	0	NA	NA	NA	NA	NA	NA	NA	NA	NA	NA
ID561	21	Gowan_Hill	3	C	178	6	3	3.52	306	3	3	3	0	NA	NA	NA	NA	NA	NA	NA	NA	NA	NA
ID562	21	Gowan_Hill	3	C	179	4	7	3.63	298	4	2	4	0	NA	NA	NA	NA	NA	NA	NA	NA	NA	NA
ID563	7	Gowan_Hill	3	C	187	2	9	2.99	327	3	2	3	0	NA	NA	NA	NA	NA	NA	NA	NA	NA	NA
ID564	14	Gowan_Hill	3	C	158	6	9	3.28	263	4	2	3	0	NA	NA	NA	NA	NA	NA	NA	NA	NA	NA
ID565	28	Gowan_Hill	3	E	128	7	9	4.36	231	6	2	4	0	NA	NA	NA	NA	NA	NA	NA	NA	NA	NA
ID566	18	Gowan_Hill	3	E	165	4	2	3.52	318	2	4	3	0	NA	NA	NA	NA	NA	NA	NA	NA	NA	NA
ID567	22	Gowan_Hill	3	E	159	4	9	3.89	309	6	3	3	0	NA	NA	NA	NA	NA	NA	NA	NA	NA	NA
ID568	5	Gowan_Hill	3	E	172	4	9	3.52	320	3	4	3	0	NA	NA	NA	NA	NA	NA	NA	NA	NA	NA
ID569	12	Gowan_Hill	3	E	150	7	9	3.98	225	7	3	9	1	NA	NA	NA	NA	NA	NA	NA	NA	NA	NA
ID570	21	Gowan_Hill	4	A	178	4	2	NA	344	7	2	2	0	NA	NA	NA	NA	NA	NA	NA	NA	NA	NA
ID571	8	Gowan_Hill	4	A	198	4	3	NA	336	2	3	1	0	NA	NA	NA	NA	NA	NA	NA	NA	NA	NA
ID572	25	Gowan_Hill	4	A	148	8	9	NA	246	3	3	3	0	NA	NA	NA	NA	NA	NA	NA	NA	NA	NA
ID573	2	Gowan_Hill	4	A	192	6	9	NA	352	7	3	4	1	NA	NA	NA	NA	NA	NA	NA	NA	NA	NA
ID574	25	Gowan_Hill	4	A	143	7	9	NA	247	3	3	3	0	NA	NA	NA	NA	NA	NA	NA	NA	NA	NA
ID575	19	Gowan_Hill	4	A	152	4	3	NA	239	3	1	2	0	NA	NA	NA	NA	NA	NA	NA	NA	NA	NA
ID576	14	Gowan_Hill	4	E	138	6	3	NA	225	4	3	3	0	NA	NA	NA	NA	NA	NA	NA	NA	NA	NA
ID577	5	Gowan_Hill	4	E	NA	NA	NA	NA	NA	NA	NA	NA	NA	NA	NA	NA	NA	NA	NA	NA	NA	NA	NA
ID578	22	Gowan_Hill	4	E	68	NA	NA	NA	NA	NA	NA	NA	NA	NA	NA	NA	NA	NA	NA	NA	NA	NA	NA
ID579	21	Gowan_Hill	4	E	140	6	9	NA	280	3	3	9	0	NA	NA	NA	NA	NA	NA	NA	NA	NA	NA
ID580	7	Gowan_Hill	4	E	186	6	3	NA	369	2	3	1	0	NA	NA	NA	NA	NA	NA	NA	NA	NA	NA
ID581	1	Gowan_Hill	4	E	149	6	9	NA	286	6	4	1	0	NA	NA	NA	NA	NA	NA	NA	NA	NA	NA
ID582	8	Gowan_Hill	4	C	NA	NA	NA	NA	NA	NA	NA	NA	NA	NA	NA	NA	NA	NA	NA	NA	NA	NA	NA
ID583	16	Gowan_Hill	4	C	209	7	9	NA	376	9	3	9	1	NA	NA	NA	NA	NA	NA	NA	NA	NA	NA
ID584	21	Gowan_Hill	4	C	176	6	9	NA	329	6	4	2	0	NA	NA	NA	NA	NA	NA	NA	NA	NA	NA
ID585	7	Gowan_Hill	4	C	192	3	9	NA	398	3	2	1	0	NA	NA	NA	NA	NA	NA	NA	NA	NA	NA
ID586	25	Gowan_Hill	4	C	53	NA	NA	NA	NA	NA	NA	NA	NA	NA	NA	NA	NA	NA	NA	NA	NA	NA	NA
ID587	14	Gowan_Hill	4	C	180	6	7	NA	346	6	4	9	1	NA	NA	NA	NA	NA	NA	NA	NA	NA	NA
ID588	25	Gowan_Hill	5	E	146	6	6	NA	286	3	3	9	0	NA	NA	NA	NA	NA	NA	NA	NA	NA	NA
ID589	7	Gowan_Hill	5	E	159	6	9	NA	347	4	3	9	0	NA	NA	NA	NA	NA	NA	NA	NA	NA	NA
ID590	13	Gowan_Hill	5	E	NA	NA	NA	NA	NA	NA	NA	NA	NA	NA	NA	NA	NA	NA	NA	NA	NA	NA	NA
ID591	19	Gowan_Hill	5	E	163	6	4	NA	331	6	2	1	0	NA	NA	NA	NA	NA	NA	NA	NA	NA	NA
ID592	14	Gowan_Hill	5	E	151	6	9	NA	261	3	3	2	0	NA	NA	NA	NA	NA	NA	NA	NA	NA	NA
ID593	8	Gowan_Hill	5	E	147	4	6	NA	256	4	2	1	0	NA	NA	NA	NA	NA	NA	NA	NA	NA	NA
ID594	16	Gowan_Hill	5	C	186	3	9	NA	283	3	4	3	0	NA	NA	NA	NA	NA	NA	NA	NA	NA	NA
ID595	8	Gowan_Hill	5	C	127	3	3	NA	237	3	3	3	0	NA	NA	NA	NA	NA	NA	NA	NA	NA	NA
ID596	7	Gowan_Hill	5	C	157	6	9	NA	336	3	2	3	0	NA	NA	NA	NA	NA	NA	NA	NA	NA	NA
ID597	7	Gowan_Hill	5	C	164	6	1	NA	268	3	2	2	0	NA	NA	NA	NA	NA	NA	NA	NA	NA	NA
ID598	22	Gowan_Hill	5	C	175	7	3	NA	296	6	3	2	0	NA	NA	NA	NA	NA	NA	NA	NA	NA	NA
ID599	7	Gowan_Hill	5	C	126	4	9	NA	221	3	3	3	0	NA	NA	NA	NA	NA	NA	NA	NA	NA	NA
ID600	23	Gowan_Hill	1	C	182	2	9	3.28	307	3	4	3	0	NA	NA	NA	NA	NA	NA	NA	NA	NA	NA
ID601	15	Gowan_Hill	1	C	195	6	8	3.74	330	9	2	9	1	NA	NA	NA	NA	NA	NA	NA	NA	NA	NA
ID602	14	Gowan_Hill	1	C	NA	NA	NA	NA	NA	NA	NA	NA	NA	NA	NA	NA	NA	NA	NA	NA	NA	NA	NA
ID603	21	Gowan_Hill	1	C	178	6	4	3.55	332	8	1	2	0	NA	NA	NA	NA	NA	NA	NA	NA	NA	NA
ID604	19	Gowan_Hill	1	C	258	3	3	3.21	443	4	3	3	0	NA	NA	NA	NA	NA	NA	NA	NA	NA	NA
ID605	10	Gowan_Hill	1	C	99	6	4	3.09	162	4	2	4	0	NA	NA	NA	NA	NA	NA	NA	NA	NA	NA
ID606	22	Gowan_Hill	1	A	201	6	9	3.89	380	6	4	3	0	NA	NA	NA	NA	NA	NA	NA	NA	NA	NA
ID607	8	Gowan_Hill	1	A	NA	NA	NA	NA	NA	NA	NA	NA	NA	NA	NA	NA	NA	NA	NA	NA	NA	NA	NA
ID608	17	Gowan_Hill	1	A	164	7	9	3.49	205	6	2	3	0	NA	NA	NA	NA	NA	NA	NA	NA	NA	NA
ID609	3	Gowan_Hill	1	A	167	8	9	4.33	295	8	1	9	1	NA	NA	NA	NA	NA	NA	NA	NA	NA	NA
ID610	20	Gowan_Hill	1	A	173	3	9	4.01	322	6	4	4	1	NA	NA	NA	NA	NA	NA	NA	NA	NA	NA
ID611	1	Gowan_Hill	1	F	192	3	9	3.53	273	1	3	3	0	NA	NA	NA	NA	NA	NA	NA	NA	NA	NA
ID612	1	Gowan_Hill	1	F	153	4	9	3.4	215	3	3	2	0	NA	NA	NA	NA	NA	NA	NA	NA	NA	NA
ID613	21	Gowan_Hill	1	F	173	6	9	3.87	287	3	3	9	0	NA	NA	NA	NA	NA	NA	NA	NA	NA	NA
ID614	25	Gowan_Hill	1	F	166	8	9	4.59	272	8	1	9	1	NA	NA	NA	NA	NA	NA	NA	NA	NA	NA
ID615	3	Gowan_Hill	1	F	206	7	8	3.45	356	7	1	2	0	NA	NA	NA	NA	NA	NA	NA	NA	NA	NA
ID616	6	Gowan_Hill	1	F	152	6	4	4.04	220	3	2	3	0	NA	NA	NA	NA	NA	NA	NA	NA	NA	NA
ID617	19	Gowan_Hill	1	D	186	6	2	2.98	NA	NA	NA	NA	NA	NA	NA	NA	NA	NA	NA	NA	NA	NA	NA
ID618	21	Gowan_Hill	1	D	193	8	9	3.55	332	9	1	9	1	NA	NA	NA	NA	NA	NA	NA	NA	NA	NA
ID619	5	Gowan_Hill	1	D	232	4	9	3.53	465	4	6	9	0	NA	NA	NA	NA	NA	NA	NA	NA	NA	NA
ID620	13	Gowan_Hill	1	D	NA	NA	NA	NA	NA	NA	NA	NA	NA	NA	NA	NA	NA	NA	NA	NA	NA	NA	NA
ID621	22	Gowan_Hill	1	D	194	8	9	3.46	349	3	4	4	0	NA	NA	NA	NA	NA	NA	NA	NA	NA	NA
ID622	21	Gowan_Hill	1	D	194	4	3	4.02	324	2	3	3	0	NA	NA	NA	NA	NA	NA	NA	NA	NA	NA
ID623	13	Gowan_Hill	2	E	175	4	9	3.36	304	3	6	2	0	NA	NA	NA	NA	NA	NA	NA	NA	NA	NA
ID624	1	Gowan_Hill	2	E	176	6	9	3.59	297	4	2	4	0	NA	NA	NA	NA	NA	NA	NA	NA	NA	NA
ID625	17	Gowan_Hill	2	E	196	6	6	3.73	370	7	3	4	0	NA	NA	NA	NA	NA	NA	NA	NA	NA	NA
ID626	14	Gowan_Hill	2	E	176	6	9	3.79	311	2	6	2	0	NA	NA	NA	NA	NA	NA	NA	NA	NA	NA
ID627	25	Gowan_Hill	2	E	167	4	9	4.16	270	3	4	4	0	NA	NA	NA	NA	NA	NA	NA	NA	NA	NA
ID628	7	Gowan_Hill	2	E	154	7	9	3.71	256	3	2	3	0	NA	NA	NA	NA	NA	NA	NA	NA	NA	NA
ID629	6	Gowan_Hill	2	G	174	3	6	3.32	297	1	3	1	0	NA	NA	NA	NA	NA	NA	NA	NA	NA	NA
ID630	19	Gowan_Hill	2	G	202	3	9	3.37	335	2	6	4	0	NA	NA	NA	NA	NA	NA	NA	NA	NA	NA
ID631	14	Gowan_Hill	2	G	159	7	9	3.16	274	6	6	4	0	NA	NA	NA	NA	NA	NA	NA	NA	NA	NA
ID632	28	Gowan_Hill	2	G	179	7	9	3.61	288	4	6	4	0	NA	NA	NA	NA	NA	NA	NA	NA	NA	NA
ID633	11	Gowan_Hill	2	G	168	6	9	3.54	213	6	2	1	0	NA	NA	NA	NA	NA	NA	NA	NA	NA	NA
ID634	19	Gowan_Hill	2	A	207	6	9	3.55	392	4	2	3	0	NA	NA	NA	NA	NA	NA	NA	NA	NA	NA
ID635	1	Gowan_Hill	2	A	176	7	9	4.05	318	3	3	2	0	NA	NA	NA	NA	NA	NA	NA	NA	NA	NA
ID636	5	Gowan_Hill	2	A	181	7	2	3.5	344	3	3	2	0	NA	NA	NA	NA	NA	NA	NA	NA	NA	NA
ID637	13	Gowan_Hill	2	A	210	3	7	3.28	342	6	3	2	0	NA	NA	NA	NA	NA	NA	NA	NA	NA	NA
ID638	6	Gowan_Hill	2	A	199	6	9	3.13	283	4	3	3	0	NA	NA	NA	NA	NA	NA	NA	NA	NA	NA
ID639	5	Gowan_Hill	2	A	NA	NA	NA	NA	NA	NA	NA	NA	NA	NA	NA	NA	NA	NA	NA	NA	NA	NA	NA
ID640	19	Gowan_Hill	3	F	194	7	9	NA	NA	NA	NA	NA	NA	NA	NA	NA	NA	NA	NA	NA	NA	NA	NA
ID641	14	Gowan_Hill	3	F	149	7	4	3.9	259	8	2	4	0	NA	NA	NA	NA	NA	NA	NA	NA	NA	NA
ID642	17	Gowan_Hill	3	F	206	6	4	3.29	372	6	2	2	0	NA	NA	NA	NA	NA	NA	NA	NA	NA	NA
ID643	13	Gowan_Hill	3	F	NA	NA	NA	NA	NA	NA	NA	NA	NA	NA	NA	NA	NA	NA	NA	NA	NA	NA	NA
ID644	20	Gowan_Hill	3	F	162	6	7	3.13	232	6	1	1	0	NA	NA	NA	NA	NA	NA	NA	NA	NA	NA
ID645	10	Gowan_Hill	3	F	NA	NA	NA	NA	NA	NA	NA	NA	NA	NA	NA	NA	NA	NA	NA	NA	NA	NA	NA
ID646	8	Gowan_Hill	3	B	178	2	7	3.18	254	3	3	1	0	NA	NA	NA	NA	NA	NA	NA	NA	NA	NA
ID647	15	Gowan_Hill	3	B	171	6	4	3.58	290	4	4	3	0	NA	NA	NA	NA	NA	NA	NA	NA	NA	NA
ID648	22	Gowan_Hill	3	B	216	1	2	3.47	339	1	2	2	0	NA	NA	NA	NA	NA	NA	NA	NA	NA	NA
ID649	13	Gowan_Hill	3	B	173	4	8	3.21	283	4	2	9	0	NA	NA	NA	NA	NA	NA	NA	NA	NA	NA
ID650	18	Gowan_Hill	3	B	148	7	8	3.46	299	2	4	9	0	NA	NA	NA	NA	NA	NA	NA	NA	NA	NA
ID651	14	Gowan_Hill	3	B	143	4	7	3.54	270	3	6	3	0	NA	NA	NA	NA	NA	NA	NA	NA	NA	NA
ID652	25	Gowan_Hill	3	C	185	4	3	3.87	216	2	2	3	0	NA	NA	NA	NA	NA	NA	NA	NA	NA	NA
ID653	14	Gowan_Hill	3	C	174	7	9	3.69	305	3	4	9	0	NA	NA	NA	NA	NA	NA	NA	NA	NA	NA
ID654	20	Gowan_Hill	3	C	177	3	9	3.49	289	7	2	9	1	NA	NA	NA	NA	NA	NA	NA	NA	NA	NA
ID655	25	Gowan_Hill	3	C	173	6	9	3.21	246	1	3	3	0	NA	NA	NA	NA	NA	NA	NA	NA	NA	NA
ID656	7	Gowan_Hill	3	C	193	4	9	NA	349	2	2	3	0	NA	NA	NA	NA	NA	NA	NA	NA	NA	NA
ID657	23	Gowan_Hill	3	C	168	6	3	4.02	296	3	3	2	0	NA	NA	NA	NA	NA	NA	NA	NA	NA	NA
ID658	20	Gowan_Hill	3	E	179	3	7	3.89	350	4	3	2	0	NA	NA	NA	NA	NA	NA	NA	NA	NA	NA
ID659	14	Gowan_Hill	3	E	198	3	6	3.28	315	3	1	2	0	NA	NA	NA	NA	NA	NA	NA	NA	NA	NA
ID660	1	Gowan_Hill	3	E	152	6	9	4	272	4	3	3	0	NA	NA	NA	NA	NA	NA	NA	NA	NA	NA
ID661	5	Gowan_Hill	3	E	221	3	7	2.93	370	1	1	3	0	NA	NA	NA	NA	NA	NA	NA	NA	NA	NA
ID662	6	Gowan_Hill	3	E	178	1	9	3.14	305	4	2	4	0	NA	NA	NA	NA	NA	NA	NA	NA	NA	NA
ID663	25	Gowan_Hill	3	E	133	4	9	3.62	215	2	2	3	0	NA	NA	NA	NA	NA	NA	NA	NA	NA	NA
ID664	5	Gowan_Hill	4	A	180	6	9	NA	344	6	3	3	0	NA	NA	NA	NA	NA	NA	NA	NA	NA	NA
ID665	21	Gowan_Hill	4	A	123	7	9	NA	251	3	3	3	0	NA	NA	NA	NA	NA	NA	NA	NA	NA	NA
ID666	5	Gowan_Hill	4	A	176	4	7	NA	280	6	3	3	0	NA	NA	NA	NA	NA	NA	NA	NA	NA	NA
ID667	18	Gowan_Hill	4	A	140	4	7	NA	214	3	4	3	0	NA	NA	NA	NA	NA	NA	NA	NA	NA	NA
ID668	21	Gowan_Hill	4	A	59	NA	NA	NA	NA	NA	NA	NA	NA	NA	NA	NA	NA	NA	NA	NA	NA	NA	NA
ID669	5	Gowan_Hill	4	A	164	6	9	NA	267	3	3	9	0	NA	NA	NA	NA	NA	NA	NA	NA	NA	NA
ID670	14	Gowan_Hill	4	E	157	4	9	NA	286	3	6	3	0	NA	NA	NA	NA	NA	NA	NA	NA	NA	NA
ID671	28	Gowan_Hill	4	E	122	7	9	NA	237	3	6	3	0	NA	NA	NA	NA	NA	NA	NA	NA	NA	NA
ID672	21	Gowan_Hill	4	E	NA	NA	NA	NA	NA	NA	NA	NA	NA	NA	NA	NA	NA	NA	NA	NA	NA	NA	NA
ID673	18	Gowan_Hill	4	E	149	3	3	NA	265	1	4	3	0	NA	NA	NA	NA	NA	NA	NA	NA	NA	NA
ID674	1	Gowan_Hill	4	E	149	3	9	NA	242	2	1	2	0	NA	NA	NA	NA	NA	NA	NA	NA	NA	NA
ID675	21	Gowan_Hill	4	E	168	4	7	NA	281	4	3	3	0	NA	NA	NA	NA	NA	NA	NA	NA	NA	NA
ID676	20	Gowan_Hill	4	C	55	NA	NA	NA	NA	NA	NA	NA	NA	NA	NA	NA	NA	NA	NA	NA	NA	NA	NA
ID677	1	Gowan_Hill	4	C	179	6	9	NA	331	3	2	4	0	NA	NA	NA	NA	NA	NA	NA	NA	NA	NA
ID678	18	Gowan_Hill	4	C	128	6	4	NA	172	6	1	3	0	NA	NA	NA	NA	NA	NA	NA	NA	NA	NA
ID679	20	Gowan_Hill	4	C	148	4	8	NA	270	3	2	3	0	NA	NA	NA	NA	NA	NA	NA	NA	NA	NA
ID680	13	Gowan_Hill	4	C	142	2	7	NA	273	3	4	3	0	NA	NA	NA	NA	NA	NA	NA	NA	NA	NA
ID681	21	Gowan_Hill	5	E	196	4	6	NA	370	3	2	4	0	NA	NA	NA	NA	NA	NA	NA	NA	NA	NA
ID682	13	Gowan_Hill	5	E	153	4	9	NA	290	3	3	2	0	NA	NA	NA	NA	NA	NA	NA	NA	NA	NA
ID683	14	Gowan_Hill	5	E	152	6	9	NA	369	6	4	3	0	NA	NA	NA	NA	NA	NA	NA	NA	NA	NA
ID684	1	Gowan_Hill	5	E	104	8	9	NA	216	4	3	4	0	NA	NA	NA	NA	NA	NA	NA	NA	NA	NA
ID685	14	Gowan_Hill	5	E	135	7	9	NA	274	3	3	4	0	NA	NA	NA	NA	NA	NA	NA	NA	NA	NA
ID686	13	Gowan_Hill	5	C	NA	NA	NA	NA	NA	NA	NA	NA	NA	NA	NA	NA	NA	NA	NA	NA	NA	NA	NA
ID687	1	Gowan_Hill	5	C	148	7	9	NA	329	7	3	3	0	NA	NA	NA	NA	NA	NA	NA	NA	NA	NA
ID688	5	Gowan_Hill	5	C	NA	NA	NA	NA	NA	NA	NA	NA	NA	NA	NA	NA	NA	NA	NA	NA	NA	NA	NA
ID689	5	Gowan_Hill	5	C	175	4	9	NA	385	4	3	9	0	NA	NA	NA	NA	NA	NA	NA	NA	NA	NA
ID690	18	Gowan_Hill	5	C	NA	NA	NA	NA	NA	NA	NA	NA	NA	NA	NA	NA	NA	NA	NA	NA	NA	NA	NA
ID691	1	Gowan_Hill	5	C	157	7	9	NA	342	9	2	9	1	NA	NA	NA	NA	NA	NA	NA	NA	NA	NA
ID692	7	Gowan_Hill	1	C	182	3	9	NA	246	3	4	3	0	NA	NA	NA	NA	NA	NA	NA	NA	NA	NA
ID693	25	Gowan_Hill	1	C	176	6	4	3.68	285	4	4	2	0	NA	NA	NA	NA	NA	NA	NA	NA	NA	NA
ID694	21	Gowan_Hill	1	C	177	7	3	3.57	379	3	3	2	0	NA	NA	NA	NA	NA	NA	NA	NA	NA	NA
ID695	21	Gowan_Hill	1	C	NA	NA	NA	NA	NA	NA	NA	NA	NA	NA	NA	NA	NA	NA	NA	NA	NA	NA	NA
ID696	7	Gowan_Hill	1	C	NA	NA	NA	NA	NA	NA	NA	NA	NA	NA	NA	NA	NA	NA	NA	NA	NA	NA	NA
ID697	14	Gowan_Hill	1	C	184	2	9	2.84	251	2	4	3	0	NA	NA	NA	NA	NA	NA	NA	NA	NA	NA
ID698	21	Gowan_Hill	1	A	191	4	9	2.94	296	6	4	4	0	NA	NA	NA	NA	NA	NA	NA	NA	NA	NA
ID699	21	Gowan_Hill	1	A	167	6	9	3.78	306	4	2	2	0	NA	NA	NA	NA	NA	NA	NA	NA	NA	NA
ID700	13	Gowan_Hill	1	A	178	2	3	3.32	308	3	2	3	0	NA	NA	NA	NA	NA	NA	NA	NA	NA	NA
ID701	5	Gowan_Hill	1	A	191	4	2	2.91	290	4	2	3	0	NA	NA	NA	NA	NA	NA	NA	NA	NA	NA
ID702	18	Gowan_Hill	1	A	159	4	2	3.12	208	2	2	2	0	NA	NA	NA	NA	NA	NA	NA	NA	NA	NA
ID703	5	Gowan_Hill	1	A	194	7	9	3.45	356	4	2	3	0	NA	NA	NA	NA	NA	NA	NA	NA	NA	NA
ID704	14	Gowan_Hill	1	F	186	6	9	3.88	327	3	3	3	0	NA	NA	NA	NA	NA	NA	NA	NA	NA	NA
ID705	13	Gowan_Hill	1	F	197	6	9	3.46	305	8	6	9	1	NA	NA	NA	NA	NA	NA	NA	NA	NA	NA
ID706	14	Gowan_Hill	1	F	184	4	3	3.47	258	6	6	3	0	NA	NA	NA	NA	NA	NA	NA	NA	NA	NA
ID707	20	Gowan_Hill	1	F	216	6	9	3.41	305	3	3	4	0	NA	NA	NA	NA	NA	NA	NA	NA	NA	NA
ID708	5	Gowan_Hill	1	F	204	6	9	3.82	360	6	2	9	1	NA	NA	NA	NA	NA	NA	NA	NA	NA	NA
ID709	14	Gowan_Hill	1	F	193	6	9	3.7	353	4	7	4	0	NA	NA	NA	NA	NA	NA	NA	NA	NA	NA
ID710	21	Gowan_Hill	1	D	160	6	9	3.73	315	6	3	9	1	NA	NA	NA	NA	NA	NA	NA	NA	NA	NA
ID711	23	Gowan_Hill	1	D	174	6	9	3.85	251	4	4	2	0	NA	NA	NA	NA	NA	NA	NA	NA	NA	NA
ID712	6	Gowan_Hill	1	D	181	4	9	4.03	255	2	3	4	0	NA	NA	NA	NA	NA	NA	NA	NA	NA	NA
ID713	18	Gowan_Hill	1	D	187	4	4	4.06	296	4	3	2	0	NA	NA	NA	NA	NA	NA	NA	NA	NA	NA
ID714	1	Gowan_Hill	1	D	200	7	9	3.19	331	7	3	4	1	NA	NA	NA	NA	NA	NA	NA	NA	NA	NA
ID715	3	Gowan_Hill	1	D	203	1	3	4	297	2	3	2	0	NA	NA	NA	NA	NA	NA	NA	NA	NA	NA
ID716	14	Gowan_Hill	2	E	194	4	9	3.23	268	2	3	3	0	NA	NA	NA	NA	NA	NA	NA	NA	NA	NA
ID717	13	Gowan_Hill	2	E	194	6	9	3.45	317	7	3	9	1	NA	NA	NA	NA	NA	NA	NA	NA	NA	NA
ID718	19	Gowan_Hill	2	E	139	7	4	3.19	NA	NA	NA	NA	NA	NA	NA	NA	NA	NA	NA	NA	NA	NA	NA
ID719	21	Gowan_Hill	2	E	171	4	3	3.68	243	3	4	4	0	NA	NA	NA	NA	NA	NA	NA	NA	NA	NA
ID720	14	Gowan_Hill	2	E	182	7	9	3.29	351	8	4	2	0	NA	NA	NA	NA	NA	NA	NA	NA	NA	NA
ID721	8	Gowan_Hill	2	E	177	6	3	3.55	260	6	3	1	0	NA	NA	NA	NA	NA	NA	NA	NA	NA	NA
ID722	21	Gowan_Hill	2	G	146	7	9	NA	274	3	7	9	0	NA	NA	NA	NA	NA	NA	NA	NA	NA	NA
ID723	19	Gowan_Hill	2	G	42	NA	NA	NA	NA	NA	NA	NA	NA	NA	NA	NA	NA	NA	NA	NA	NA	NA	NA
ID724	25	Gowan_Hill	2	G	191	8	9	3.8	313	7	2	8	1	NA	NA	NA	NA	NA	NA	NA	NA	NA	NA
ID725	22	Gowan_Hill	2	G	202	4	7	3.06	339	4	6	4	0	NA	NA	NA	NA	NA	NA	NA	NA	NA	NA
ID726	20	Gowan_Hill	2	G	206	6	8	3.23	350	3	7	8	0	NA	NA	NA	NA	NA	NA	NA	NA	NA	NA
ID727	20	Gowan_Hill	2	G	184	6	9	3.54	321	6	6	3	0	NA	NA	NA	NA	NA	NA	NA	NA	NA	NA
ID728	25	Gowan_Hill	2	A	82	NA	NA	3.99	168	3	2	3	0	NA	NA	NA	NA	NA	NA	NA	NA	NA	NA
ID729	17	Gowan_Hill	2	A	97	NA	NA	3.3	157	4	3	4	0	NA	NA	NA	NA	NA	NA	NA	NA	NA	NA
ID730	3	Gowan_Hill	2	A	173	2	9	3.22	324	6	7	4	1	NA	NA	NA	NA	NA	NA	NA	NA	NA	NA
ID731	22	Gowan_Hill	2	A	187	4	9	3.81	295	2	1	1	0	NA	NA	NA	NA	NA	NA	NA	NA	NA	NA
ID732	20	Gowan_Hill	2	A	174	6	1	2.96	391	4	2	2	0	NA	NA	NA	NA	NA	NA	NA	NA	NA	NA
ID733	20	Gowan_Hill	3	F	108	7	9	2.91	NA	NA	NA	NA	NA	NA	NA	NA	NA	NA	NA	NA	NA	NA	NA
ID734	20	Gowan_Hill	3	F	NA	NA	NA	NA	NA	NA	NA	NA	NA	NA	NA	NA	NA	NA	NA	NA	NA	NA	NA
ID735	7	Gowan_Hill	3	F	189	6	4	2.96	332	4	3	2	0	NA	NA	NA	NA	NA	NA	NA	NA	NA	NA
ID736	14	Gowan_Hill	3	F	NA	NA	NA	NA	NA	NA	NA	NA	NA	NA	NA	NA	NA	NA	NA	NA	NA	NA	NA
ID737	5	Gowan_Hill	3	F	164	6	9	3.15	352	4	3	3	0	NA	NA	NA	NA	NA	NA	NA	NA	NA	NA
ID738	1	Gowan_Hill	3	F	144	4	3	2.52	232	2	2	2	0	NA	NA	NA	NA	NA	NA	NA	NA	NA	NA
ID739	19	Gowan_Hill	3	B	164	3	4	3.37	293	2	6	4	0	NA	NA	NA	NA	NA	NA	NA	NA	NA	NA
ID740	28	Gowan_Hill	3	B	153	6	4	3.22	249	4	2	2	0	NA	NA	NA	NA	NA	NA	NA	NA	NA	NA
ID741	12	Gowan_Hill	3	B	178	3	7	3.46	274	6	8	9	1	NA	NA	NA	NA	NA	NA	NA	NA	NA	NA
ID742	12	Gowan_Hill	3	B	169	4	9	3.32	281	2	3	2	0	NA	NA	NA	NA	NA	NA	NA	NA	NA	NA
ID743	1	Gowan_Hill	3	B	172	3	7	3.53	286	3	4	2	0	NA	NA	NA	NA	NA	NA	NA	NA	NA	NA
ID744	5	Gowan_Hill	3	B	198	4	9	3.76	342	4	6	3	0	NA	NA	NA	NA	NA	NA	NA	NA	NA	NA
ID745	21	Gowan_Hill	3	C	204	6	9	NA	333	4	7	2	0	NA	NA	NA	NA	NA	NA	NA	NA	NA	NA
ID746	22	Gowan_Hill	3	C	166	7	7	3.39	310	7	3	3	0	NA	NA	NA	NA	NA	NA	NA	NA	NA	NA
ID747	7	Gowan_Hill	3	C	165	2	1	3.48	253	4	2	1	0	NA	NA	NA	NA	NA	NA	NA	NA	NA	NA
ID748	22	Gowan_Hill	3	C	209	4	9	3.31	379	4	2	1	0	NA	NA	NA	NA	NA	NA	NA	NA	NA	NA
ID749	21	Gowan_Hill	3	C	156	6	9	3.33	275	7	7	4	1	NA	NA	NA	NA	NA	NA	NA	NA	NA	NA
ID750	19	Gowan_Hill	3	C	176	6	8	3.5	313	6	2	4	0	NA	NA	NA	NA	NA	NA	NA	NA	NA	NA
ID751	14	Gowan_Hill	3	E	149	4	5	3.43	264	6	2	2	0	NA	NA	NA	NA	NA	NA	NA	NA	NA	NA
ID752	17	Gowan_Hill	3	E	NA	NA	NA	NA	NA	NA	NA	NA	NA	NA	NA	NA	NA	NA	NA	NA	NA	NA	NA
ID753	10	Gowan_Hill	3	E	154	7	8	3.46	196	7	3	2	0	NA	NA	NA	NA	NA	NA	NA	NA	NA	NA
ID754	19	Gowan_Hill	3	E	195	6	7	3.6	341	7	4	9	1	NA	NA	NA	NA	NA	NA	NA	NA	NA	NA
ID755	21	Gowan_Hill	3	E	187	3	2	3.25	302	3	2	4	0	NA	NA	NA	NA	NA	NA	NA	NA	NA	NA
ID756	13	Gowan_Hill	3	E	162	6	6	3.46	316	4	4	3	0	NA	NA	NA	NA	NA	NA	NA	NA	NA	NA
ID757	20	Gowan_Hill	4	A	93	NA	NA	NA	174	6	2	9	0	NA	NA	NA	NA	NA	NA	NA	NA	NA	NA
ID758	17	Gowan_Hill	4	A	NA	NA	NA	NA	NA	NA	NA	NA	NA	NA	NA	NA	NA	NA	NA	NA	NA	NA	NA
ID759	22	Gowan_Hill	4	A	184	6	9	NA	291	6	3	4	0	NA	NA	NA	NA	NA	NA	NA	NA	NA	NA
ID760	14	Gowan_Hill	4	A	157	6	9	NA	270	4	2	3	0	NA	NA	NA	NA	NA	NA	NA	NA	NA	NA
ID761	20	Gowan_Hill	4	A	180	6	4	NA	356	8	7	9	1	NA	NA	NA	NA	NA	NA	NA	NA	NA	NA
ID762	25	Gowan_Hill	4	E	NA	NA	NA	NA	NA	NA	NA	NA	NA	NA	NA	NA	NA	NA	NA	NA	NA	NA	NA
ID763	14	Gowan_Hill	4	E	144	2	9	NA	275	2	1	2	0	NA	NA	NA	NA	NA	NA	NA	NA	NA	NA
ID764	19	Gowan_Hill	4	E	178	4	9	NA	331	4	3	2	0	NA	NA	NA	NA	NA	NA	NA	NA	NA	NA
ID765	13	Gowan_Hill	4	E	160	7	9	NA	302	4	3	3	0	NA	NA	NA	NA	NA	NA	NA	NA	NA	NA
ID766	19	Gowan_Hill	4	E	127	7	9	NA	270	6	3	3	0	NA	NA	NA	NA	NA	NA	NA	NA	NA	NA
ID767	8	Gowan_Hill	4	E	111	6	4	NA	253	6	4	3	0	NA	NA	NA	NA	NA	NA	NA	NA	NA	NA
ID768	1	Gowan_Hill	4	C	161	6	4	NA	328	8	3	9	1	NA	NA	NA	NA	NA	NA	NA	NA	NA	NA
ID769	25	Gowan_Hill	4	C	129	6	3	NA	188	2	2	4	0	NA	NA	NA	NA	NA	NA	NA	NA	NA	NA
ID770	5	Gowan_Hill	4	C	NA	NA	NA	NA	NA	NA	NA	NA	NA	NA	NA	NA	NA	NA	NA	NA	NA	NA	NA
ID771	1	Gowan_Hill	4	C	169	6	9	NA	342	3	3	9	0	NA	NA	NA	NA	NA	NA	NA	NA	NA	NA
ID772	5	Gowan_Hill	4	C	172	7	7	NA	308	6	4	3	0	NA	NA	NA	NA	NA	NA	NA	NA	NA	NA
ID773	28	Gowan_Hill	4	C	115	7	9	NA	221	4	4	9	0	NA	NA	NA	NA	NA	NA	NA	NA	NA	NA
ID774	12	Gowan_Hill	5	E	NA	NA	NA	NA	NA	NA	NA	NA	NA	NA	NA	NA	NA	NA	NA	NA	NA	NA	NA
ID775	25	Gowan_Hill	5	E	108	6	3	NA	255	8	6	9	0	NA	NA	NA	NA	NA	NA	NA	NA	NA	NA
ID776	10	Gowan_Hill	5	E	NA	NA	NA	NA	NA	NA	NA	NA	NA	NA	NA	NA	NA	NA	NA	NA	NA	NA	NA
ID777	17	Gowan_Hill	5	E	NA	NA	NA	NA	NA	NA	NA	NA	NA	NA	NA	NA	NA	NA	NA	NA	NA	NA	NA
ID778	5	Gowan_Hill	5	E	149	6	3	NA	244	3	3	4	0	NA	NA	NA	NA	NA	NA	NA	NA	NA	NA
ID779	3	Gowan_Hill	5	E	158	7	9	NA	356	6	3	9	1	NA	NA	NA	NA	NA	NA	NA	NA	NA	NA
ID780	14	Gowan_Hill	5	C	NA	NA	NA	NA	NA	NA	NA	NA	NA	NA	NA	NA	NA	NA	NA	NA	NA	NA	NA
ID781	17	Gowan_Hill	5	C	NA	NA	NA	NA	NA	NA	NA	NA	NA	NA	NA	NA	NA	NA	NA	NA	NA	NA	NA
ID782	25	Gowan_Hill	5	C	145	6	7	NA	282	4	2	2	0	NA	NA	NA	NA	NA	NA	NA	NA	NA	NA
ID783	25	Gowan_Hill	5	C	159	6	9	NA	284	7	6	4	1	NA	NA	NA	NA	NA	NA	NA	NA	NA	NA
ID784	20	Gowan_Hill	5	C	178	7	7	NA	374	7	2	9	1	NA	NA	NA	NA	NA	NA	NA	NA	NA	NA
ID785	23	Gowan_Hill	5	C	185	7	9	NA	390	4	3	3	0	NA	NA	NA	NA	NA	NA	NA	NA	NA	NA
ID786	8	Gowan_Hill	1	C	NA	1	5	NA	274	4	3	2	0	NA	NA	NA	NA	NA	NA	NA	NA	NA	NA
ID787	22	Gowan_Hill	1	C	247	7	9	3.4	398	8	7	9	1	NA	NA	NA	NA	NA	NA	NA	NA	NA	NA
ID788	22	Gowan_Hill	1	C	171	3	7	3.82	266	1	3	3	0	NA	NA	NA	NA	NA	NA	NA	NA	NA	NA
ID789	20	Gowan_Hill	1	C	199	7	3	3.32	349	6	2	2	0	NA	NA	NA	NA	NA	NA	NA	NA	NA	NA
ID790	16	Gowan_Hill	1	C	198	4	9	3.87	338	3	2	9	0	NA	NA	NA	NA	NA	NA	NA	NA	NA	NA
ID791	7	Gowan_Hill	1	C	NA	NA	NA	NA	NA	NA	NA	NA	NA	NA	NA	NA	NA	NA	NA	NA	NA	NA	NA
ID792	21	Gowan_Hill	1	A	191	4	9	3.76	343	6	2	2	0	NA	NA	NA	NA	NA	NA	NA	NA	NA	NA
ID793	25	Gowan_Hill	1	A	159	8	9	3.82	267	4	6	4	0	NA	NA	NA	NA	NA	NA	NA	NA	NA	NA
ID794	5	Gowan_Hill	1	A	NA	NA	NA	NA	NA	NA	NA	NA	NA	NA	NA	NA	NA	NA	NA	NA	NA	NA	NA
ID795	25	Gowan_Hill	1	A	162	8	8	3.59	283	8	2	8	1	NA	NA	NA	NA	NA	NA	NA	NA	NA	NA
ID796	2	Gowan_Hill	1	A	245	4	3	3.58	410	4	3	2	0	NA	NA	NA	NA	NA	NA	NA	NA	NA	NA
ID797	5	Gowan_Hill	1	F	172	7	8	NA	331	8	3	9	1	NA	NA	NA	NA	NA	NA	NA	NA	NA	NA
ID798	19	Gowan_Hill	1	F	167	9	9	3.78	318	8	3	9	1	NA	NA	NA	NA	NA	NA	NA	NA	NA	NA
ID799	20	Gowan_Hill	1	F	165	8	8	3.97	294	6	3	9	1	NA	NA	NA	NA	NA	NA	NA	NA	NA	NA
ID800	22	Gowan_Hill	1	F	149	7	8	4.29	276	7	2	4	1	NA	NA	NA	NA	NA	NA	NA	NA	NA	NA
ID801	28	Gowan_Hill	1	F	193	8	9	3.94	331	8	6	9	1	NA	NA	NA	NA	NA	NA	NA	NA	NA	NA
ID802	6	Gowan_Hill	1	F	142	6	2	4.63	209	6	2	2	0	NA	NA	NA	NA	NA	NA	NA	NA	NA	NA
ID803	25	Gowan_Hill	1	D	181	7	9	3.83	289	6	2	4	1	NA	NA	NA	NA	NA	NA	NA	NA	NA	NA
ID804	10	Gowan_Hill	1	D	162	8	9	3.69	256	7	2	9	1	NA	NA	NA	NA	NA	NA	NA	NA	NA	NA
ID805	14	Gowan_Hill	1	D	162	3	7	3.81	253	2	3	3	0	NA	NA	NA	NA	NA	NA	NA	NA	NA	NA
ID806	7	Gowan_Hill	1	D	178	4	4	3.22	298	4	3	3	0	NA	NA	NA	NA	NA	NA	NA	NA	NA	NA
ID807	5	Gowan_Hill	1	D	NA	NA	NA	NA	NA	NA	NA	NA	NA	NA	NA	NA	NA	NA	NA	NA	NA	NA	NA
ID808	21	Gowan_Hill	2	E	141	3	9	3.25	191	2	3	4	0	NA	NA	NA	NA	NA	NA	NA	NA	NA	NA
ID809	5	Gowan_Hill	2	E	221	6	9	3.33	362	3	4	3	0	NA	NA	NA	NA	NA	NA	NA	NA	NA	NA
ID810	14	Gowan_Hill	2	E	229	7	9	3.1	336	6	7	9	1	NA	NA	NA	NA	NA	NA	NA	NA	NA	NA
ID811	12	Gowan_Hill	2	E	190	2	7	3.47	364	4	2	2	0	NA	NA	NA	NA	NA	NA	NA	NA	NA	NA
ID812	18	Gowan_Hill	2	E	180	3	1	3.08	268	2	2	1	0	NA	NA	NA	NA	NA	NA	NA	NA	NA	NA
ID813	20	Gowan_Hill	2	E	141	7	9	4.51	194	7	6	8	0	NA	NA	NA	NA	NA	NA	NA	NA	NA	NA
ID814	22	Gowan_Hill	2	G	141	3	1	NA	NA	NA	NA	NA	NA	NA	NA	NA	NA	NA	NA	NA	NA	NA	NA
ID815	17	Gowan_Hill	2	G	184	3	2	3.27	255	1	3	1	0	NA	NA	NA	NA	NA	NA	NA	NA	NA	NA
ID816	8	Gowan_Hill	2	G	196	7	7	3.92	309	6	2	2	0	NA	NA	NA	NA	NA	NA	NA	NA	NA	NA
ID817	1	Gowan_Hill	2	G	188	7	6	3.5	301	3	2	1	0	NA	NA	NA	NA	NA	NA	NA	NA	NA	NA
ID818	14	Gowan_Hill	2	G	165	7	9	2.98	235	6	3	2	0	NA	NA	NA	NA	NA	NA	NA	NA	NA	NA
ID819	21	Gowan_Hill	2	G	166	1	8	3.95	288	1	6	9	0	NA	NA	NA	NA	NA	NA	NA	NA	NA	NA
ID820	7	Gowan_Hill	2	A	164	3	2	3.23	200	1	2	9	0	NA	NA	NA	NA	NA	NA	NA	NA	NA	NA
ID821	13	Gowan_Hill	2	A	163	6	4	3.2	227	3	3	4	0	NA	NA	NA	NA	NA	NA	NA	NA	NA	NA
ID822	14	Gowan_Hill	2	A	141	6	1	3.94	215	2	2	2	0	NA	NA	NA	NA	NA	NA	NA	NA	NA	NA
ID823	1	Gowan_Hill	2	A	215	6	9	3.58	358	7	2	2	0	NA	NA	NA	NA	NA	NA	NA	NA	NA	NA
ID824	14	Gowan_Hill	2	A	150	7	8	3.92	280	4	3	9	0	NA	NA	NA	NA	NA	NA	NA	NA	NA	NA
ID825	20	Gowan_Hill	2	A	110	8	9	4	232	4	1	9	0	NA	NA	NA	NA	NA	NA	NA	NA	NA	NA
ID826	28	Gowan_Hill	3	F	174	3	9	3.4	268	1	1	3	0	NA	NA	NA	NA	NA	NA	NA	NA	NA	NA
ID827	5	Gowan_Hill	3	F	179	4	9	NA	309	2	4	3	0	NA	NA	NA	NA	NA	NA	NA	NA	NA	NA
ID828	14	Gowan_Hill	3	F	144	7	9	NA	290	8	7	9	1	NA	NA	NA	NA	NA	NA	NA	NA	NA	NA
ID829	28	Gowan_Hill	3	F	162	3	9	3.63	255	2	3	3	0	NA	NA	NA	NA	NA	NA	NA	NA	NA	NA
ID830	28	Gowan_Hill	3	F	149	3	9	3.63	265	3	2	3	0	NA	NA	NA	NA	NA	NA	NA	NA	NA	NA
ID831	6	Gowan_Hill	3	B	141	6	7	3.55	246	4	2	4	0	NA	NA	NA	NA	NA	NA	NA	NA	NA	NA
ID832	20	Gowan_Hill	3	B	199	3	4	3.45	329	3	4	2	0	NA	NA	NA	NA	NA	NA	NA	NA	NA	NA
ID833	23	Gowan_Hill	3	B	188	2	4	2.98	308	3	3	2	0	NA	NA	NA	NA	NA	NA	NA	NA	NA	NA
ID834	18	Gowan_Hill	3	B	NA	NA	NA	NA	NA	NA	NA	NA	NA	NA	NA	NA	NA	NA	NA	NA	NA	NA	NA
ID835	10	Gowan_Hill	3	B	NA	NA	NA	NA	NA	NA	NA	NA	NA	NA	NA	NA	NA	NA	NA	NA	NA	NA	NA
ID836	20	Gowan_Hill	3	C	186	7	9	3.48	282	8	2	9	1	NA	NA	NA	NA	NA	NA	NA	NA	NA	NA
ID837	17	Gowan_Hill	3	C	152	6	9	3.65	275	4	3	3	0	NA	NA	NA	NA	NA	NA	NA	NA	NA	NA
ID838	10	Gowan_Hill	3	C	135	3	9	3.37	180	4	2	9	0	NA	NA	NA	NA	NA	NA	NA	NA	NA	NA
ID839	15	Gowan_Hill	3	C	202	6	9	3.69	346	6	2	3	0	NA	NA	NA	NA	NA	NA	NA	NA	NA	NA
ID840	8	Gowan_Hill	3	C	164	6	7	3.56	230	3	2	3	0	NA	NA	NA	NA	NA	NA	NA	NA	NA	NA
ID841	14	Gowan_Hill	3	E	NA	NA	NA	NA	NA	NA	NA	NA	NA	NA	NA	NA	NA	NA	NA	NA	NA	NA	NA
ID842	8	Gowan_Hill	3	E	214	6	9	3.73	388	6	3	4	0	NA	NA	NA	NA	NA	NA	NA	NA	NA	NA
ID843	25	Gowan_Hill	3	E	129	7	9	3.96	242	4	2	9	0	NA	NA	NA	NA	NA	NA	NA	NA	NA	NA
ID844	1	Gowan_Hill	3	E	155	4	9	3.06	279	6	6	4	0	NA	NA	NA	NA	NA	NA	NA	NA	NA	NA
ID845	14	Gowan_Hill	3	E	173	6	9	3.52	311	6	1	4	1	NA	NA	NA	NA	NA	NA	NA	NA	NA	NA
ID846	21	Gowan_Hill	3	E	NA	NA	NA	NA	NA	NA	NA	NA	NA	NA	NA	NA	NA	NA	NA	NA	NA	NA	NA
ID847	1	Gowan_Hill	4	A	214	7	9	NA	385	3	4	2	0	NA	NA	NA	NA	NA	NA	NA	NA	NA	NA
ID848	8	Gowan_Hill	4	A	215	1	9	NA	340	1	3	3	0	NA	NA	NA	NA	NA	NA	NA	NA	NA	NA
ID849	15	Gowan_Hill	4	A	221	7	9	NA	365	4	3	9	0	NA	NA	NA	NA	NA	NA	NA	NA	NA	NA
ID850	7	Gowan_Hill	4	A	57	NA	NA	NA	NA	NA	NA	NA	NA	NA	NA	NA	NA	NA	NA	NA	NA	NA	NA
ID851	13	Gowan_Hill	4	A	176	6	9	NA	360	6	7	3	0	NA	NA	NA	NA	NA	NA	NA	NA	NA	NA
ID852	12	Gowan_Hill	4	A	163	4	4	NA	258	4	2	4	0	NA	NA	NA	NA	NA	NA	NA	NA	NA	NA
ID853	3	Gowan_Hill	4	E	204	6	9	NA	372	1	3	9	0	NA	NA	NA	NA	NA	NA	NA	NA	NA	NA
ID854	20	Gowan_Hill	4	E	185	8	9	NA	299	7	7	4	0	NA	NA	NA	NA	NA	NA	NA	NA	NA	NA
ID855	20	Gowan_Hill	4	E	170	6	9	NA	348	6	8	4	0	NA	NA	NA	NA	NA	NA	NA	NA	NA	NA
ID856	1	Gowan_Hill	4	E	163	3	3	NA	284	2	3	2	0	NA	NA	NA	NA	NA	NA	NA	NA	NA	NA
ID857	21	Gowan_Hill	4	E	148	7	8	NA	285	6	3	8	1	NA	NA	NA	NA	NA	NA	NA	NA	NA	NA
ID858	14	Gowan_Hill	4	C	NA	NA	NA	NA	NA	NA	NA	NA	NA	NA	NA	NA	NA	NA	NA	NA	NA	NA	NA
ID859	8	Gowan_Hill	4	C	199	1	9	NA	265	2	3	3	0	NA	NA	NA	NA	NA	NA	NA	NA	NA	NA
ID860	13	Gowan_Hill	4	C	183	6	9	NA	331	3	3	3	0	NA	NA	NA	NA	NA	NA	NA	NA	NA	NA
ID861	10	Gowan_Hill	4	C	NA	NA	NA	NA	NA	NA	NA	NA	NA	NA	NA	NA	NA	NA	NA	NA	NA	NA	NA
ID862	21	Gowan_Hill	4	C	152	6	9	NA	280	6	3	3	0	NA	NA	NA	NA	NA	NA	NA	NA	NA	NA
ID863	18	Gowan_Hill	5	E	168	6	9	NA	295	2	3	4	0	NA	NA	NA	NA	NA	NA	NA	NA	NA	NA
ID864	22	Gowan_Hill	5	E	143	8	9	NA	286	7	3	4	1	NA	NA	NA	NA	NA	NA	NA	NA	NA	NA
ID865	14	Gowan_Hill	5	E	165	4	9	NA	264	1	1	1	0	NA	NA	NA	NA	NA	NA	NA	NA	NA	NA
ID866	28	Gowan_Hill	5	E	117	8	8	NA	243	4	6	3	0	NA	NA	NA	NA	NA	NA	NA	NA	NA	NA
ID867	8	Gowan_Hill	5	C	NA	NA	NA	NA	NA	NA	NA	NA	NA	NA	NA	NA	NA	NA	NA	NA	NA	NA	NA
ID868	20	Gowan_Hill	5	C	NA	NA	NA	NA	NA	NA	NA	NA	NA	NA	NA	NA	NA	NA	NA	NA	NA	NA	NA
ID869	21	Gowan_Hill	5	C	NA	NA	NA	NA	NA	NA	NA	NA	NA	NA	NA	NA	NA	NA	NA	NA	NA	NA	NA
ID870	10	Gowan_Hill	5	C	NA	NA	NA	NA	NA	NA	NA	NA	NA	NA	NA	NA	NA	NA	NA	NA	NA	NA	NA
ID871	15	Gowan_Hill	5	C	NA	NA	NA	NA	NA	NA	NA	NA	NA	NA	NA	NA	NA	NA	NA	NA	NA	NA	NA
ID872	25	Gowan_Hill	1	C	172	7	9	3.1	241	4	4	3	0	NA	NA	NA	NA	NA	NA	NA	NA	NA	NA
ID873	1	Gowan_Hill	1	C	176	7	9	3.91	295	7	3	2	0	NA	NA	NA	NA	NA	NA	NA	NA	NA	NA
ID874	13	Gowan_Hill	1	C	182	7	9	3.23	324	6	3	4	0	NA	NA	NA	NA	NA	NA	NA	NA	NA	NA
ID875	5	Gowan_Hill	1	C	178	8	9	3.44	322	8	2	8	1	NA	NA	NA	NA	NA	NA	NA	NA	NA	NA
ID876	21	Gowan_Hill	1	C	168	7	9	NA	284	6	3	3	0	NA	NA	NA	NA	NA	NA	NA	NA	NA	NA
ID877	14	Gowan_Hill	1	A	199	6	3	2.95	375	8	1	4	1	NA	NA	NA	NA	NA	NA	NA	NA	NA	NA
ID878	25	Gowan_Hill	1	A	173	4	3	3.93	228	3	2	2	0	NA	NA	NA	NA	NA	NA	NA	NA	NA	NA
ID879	17	Gowan_Hill	1	A	241	6	9	3.7	425	3	3	3	0	NA	NA	NA	NA	NA	NA	NA	NA	NA	NA
ID880	28	Gowan_Hill	1	A	159	6	9	3.94	274	8	8	9	1	NA	NA	NA	NA	NA	NA	NA	NA	NA	NA
ID881	20	Gowan_Hill	1	A	207	2	6	3.63	375	3	2	3	0	NA	NA	NA	NA	NA	NA	NA	NA	NA	NA
ID882	10	Gowan_Hill	1	A	NA	NA	NA	NA	NA	NA	NA	NA	NA	NA	NA	NA	NA	NA	NA	NA	NA	NA	NA
ID883	28	Gowan_Hill	1	F	174	7	7	3.63	221	7	4	4	0	NA	NA	NA	NA	NA	NA	NA	NA	NA	NA
ID884	28	Gowan_Hill	1	F	167	6	9	3.86	268	8	2	9	1	NA	NA	NA	NA	NA	NA	NA	NA	NA	NA
ID885	21	Gowan_Hill	1	F	166	1	4	3.81	215	1	4	3	0	NA	NA	NA	NA	NA	NA	NA	NA	NA	NA
ID886	25	Gowan_Hill	1	F	NA	NA	NA	NA	NA	NA	NA	NA	NA	NA	NA	NA	NA	NA	NA	NA	NA	NA	NA
ID887	21	Gowan_Hill	1	F	172	6	9	3.74	305	8	8	9	1	NA	NA	NA	NA	NA	NA	NA	NA	NA	NA
ID888	19	Gowan_Hill	1	D	170	7	3	NA	233	6	4	2	0	NA	NA	NA	NA	NA	NA	NA	NA	NA	NA
ID889	13	Gowan_Hill	1	D	212	6	7	3.89	353	4	3	3	0	NA	NA	NA	NA	NA	NA	NA	NA	NA	NA
ID890	28	Gowan_Hill	1	D	148	8	9	4.38	208	8	6	9	0	NA	NA	NA	NA	NA	NA	NA	NA	NA	NA
ID891	1	Gowan_Hill	1	D	185	8	9	3.68	270	7	3	4	0	NA	NA	NA	NA	NA	NA	NA	NA	NA	NA
ID892	17	Gowan_Hill	1	D	207	6	6	3.8	367	4	2	2	0	NA	NA	NA	NA	NA	NA	NA	NA	NA	NA
ID893	20	Gowan_Hill	1	D	178	6	9	3.72	312	6	6	9	0	NA	NA	NA	NA	NA	NA	NA	NA	NA	NA
ID894	19	Gowan_Hill	2	E	140	7	7	3.38	267	3	3	4	0	NA	NA	NA	NA	NA	NA	NA	NA	NA	NA
ID895	25	Gowan_Hill	2	E	132	7	9	3.72	187	3	2	9	0	NA	NA	NA	NA	NA	NA	NA	NA	NA	NA
ID896	3	Gowan_Hill	2	E	196	6	8	2.63	343	8	2	8	1	NA	NA	NA	NA	NA	NA	NA	NA	NA	NA
ID897	28	Gowan_Hill	2	E	108	8	2	3.91	212	6	2	4	0	NA	NA	NA	NA	NA	NA	NA	NA	NA	NA
ID898	5	Gowan_Hill	2	E	193	6	9	3.45	354	3	3	3	0	NA	NA	NA	NA	NA	NA	NA	NA	NA	NA
ID899	14	Gowan_Hill	2	G	140	7	3	3.09	224	7	3	1	0	NA	NA	NA	NA	NA	NA	NA	NA	NA	NA
ID900	7	Gowan_Hill	2	G	202	6	8	NA	366	4	3	4	0	NA	NA	NA	NA	NA	NA	NA	NA	NA	NA
ID901	7	Gowan_Hill	2	G	175	4	8	3.37	259	3	3	2	0	NA	NA	NA	NA	NA	NA	NA	NA	NA	NA
ID902	6	Gowan_Hill	2	G	201	1	9	3.72	272	3	4	3	0	NA	NA	NA	NA	NA	NA	NA	NA	NA	NA
ID903	13	Gowan_Hill	2	G	213	7	9	2.91	395	6	4	1	0	NA	NA	NA	NA	NA	NA	NA	NA	NA	NA
ID904	8	Gowan_Hill	2	G	106	4	4	NA	167	6	2	2	0	NA	NA	NA	NA	NA	NA	NA	NA	NA	NA
ID905	21	Gowan_Hill	2	A	155	6	4	3.51	322	6	3	2	0	NA	NA	NA	NA	NA	NA	NA	NA	NA	NA
ID906	5	Gowan_Hill	2	A	NA	NA	NA	NA	NA	NA	NA	NA	NA	NA	NA	NA	NA	NA	NA	NA	NA	NA	NA
ID907	25	Gowan_Hill	2	A	181	3	2	3.8	302	4	7	4	0	NA	NA	NA	NA	NA	NA	NA	NA	NA	NA
ID908	21	Gowan_Hill	2	A	151	6	4	3.92	230	4	3	2	0	NA	NA	NA	NA	NA	NA	NA	NA	NA	NA
ID909	25	Gowan_Hill	2	A	157	6	3	3.38	237	3	3	4	0	NA	NA	NA	NA	NA	NA	NA	NA	NA	NA
ID910	2	Gowan_Hill	2	A	186	6	3	3.32	353	6	3	4	0	NA	NA	NA	NA	NA	NA	NA	NA	NA	NA
ID911	6	Gowan_Hill	3	F	174	6	9	3.14	271	6	4	1	0	NA	NA	NA	NA	NA	NA	NA	NA	NA	NA
ID912	3	Gowan_Hill	3	F	153	7	9	3.15	313	7	4	4	0	NA	NA	NA	NA	NA	NA	NA	NA	NA	NA
ID913	6	Gowan_Hill	3	F	132	4	9	3.93	246	7	6	1	0	NA	NA	NA	NA	NA	NA	NA	NA	NA	NA
ID914	3	Gowan_Hill	3	F	197	6	1	3.33	306	1	4	3	0	NA	NA	NA	NA	NA	NA	NA	NA	NA	NA
ID915	25	Gowan_Hill	3	F	201	4	9	3.38	333	3	4	9	0	NA	NA	NA	NA	NA	NA	NA	NA	NA	NA
ID916	12	Gowan_Hill	3	F	121	8	8	3.56	219	7	3	8	0	NA	NA	NA	NA	NA	NA	NA	NA	NA	NA
ID917	17	Gowan_Hill	3	B	193	6	3	3.96	312	2	3	2	0	NA	NA	NA	NA	NA	NA	NA	NA	NA	NA
ID918	7	Gowan_Hill	3	B	212	4	9	2.65	306	3	3	3	0	NA	NA	NA	NA	NA	NA	NA	NA	NA	NA
ID919	25	Gowan_Hill	3	B	168	6	4	3.62	318	4	3	2	0	NA	NA	NA	NA	NA	NA	NA	NA	NA	NA
ID920	20	Gowan_Hill	3	B	195	7	9	3.57	362	4	6	9	0	NA	NA	NA	NA	NA	NA	NA	NA	NA	NA
ID921	4	Gowan_Hill	3	B	204	3	2	3.29	327	1	3	1	0	NA	NA	NA	NA	NA	NA	NA	NA	NA	NA
ID922	20	Gowan_Hill	3	C	142	8	9	4.15	254	4	4	9	0	NA	NA	NA	NA	NA	NA	NA	NA	NA	NA
ID923	5	Gowan_Hill	3	C	185	6	9	3.64	336	8	7	9	1	NA	NA	NA	NA	NA	NA	NA	NA	NA	NA
ID924	13	Gowan_Hill	3	C	124	6	9	3.5	232	4	1	4	0	NA	NA	NA	NA	NA	NA	NA	NA	NA	NA
ID925	1	Gowan_Hill	3	C	176	4	7	4.08	288	6	3	4	0	NA	NA	NA	NA	NA	NA	NA	NA	NA	NA
ID926	25	Gowan_Hill	3	C	149	6	3	3.46	234	6	3	4	0	NA	NA	NA	NA	NA	NA	NA	NA	NA	NA
ID927	28	Gowan_Hill	3	C	129	4	9	3.43	231	3	2	3	0	NA	NA	NA	NA	NA	NA	NA	NA	NA	NA
ID928	21	Gowan_Hill	3	E	189	6	7	3.43	312	6	4	3	0	NA	NA	NA	NA	NA	NA	NA	NA	NA	NA
ID929	7	Gowan_Hill	3	E	173	3	3	3.07	272	2	3	2	0	NA	NA	NA	NA	NA	NA	NA	NA	NA	NA
ID930	3	Gowan_Hill	3	E	222	3	7	3.19	339	3	4	2	0	NA	NA	NA	NA	NA	NA	NA	NA	NA	NA
ID931	25	Gowan_Hill	3	E	140	6	9	3.88	237	7	2	9	0	NA	NA	NA	NA	NA	NA	NA	NA	NA	NA
ID932	13	Gowan_Hill	3	E	204	6	5	3.12	365	6	2	4	0	NA	NA	NA	NA	NA	NA	NA	NA	NA	NA
ID933	19	Gowan_Hill	3	E	162	4	5	NA	240	3	2	2	0	NA	NA	NA	NA	NA	NA	NA	NA	NA	NA
ID934	28	Gowan_Hill	4	A	165	7	9	NA	248	4	3	3	0	NA	NA	NA	NA	NA	NA	NA	NA	NA	NA
ID935	25	Gowan_Hill	4	A	128	8	9	NA	212	8	1	8	0	NA	NA	NA	NA	NA	NA	NA	NA	NA	NA
ID936	5	Gowan_Hill	4	A	138	8	9	NA	185	8	3	9	0	NA	NA	NA	NA	NA	NA	NA	NA	NA	NA
ID937	13	Gowan_Hill	4	A	182	4	6	NA	360	6	4	3	0	NA	NA	NA	NA	NA	NA	NA	NA	NA	NA
ID938	1	Gowan_Hill	4	A	155	4	3	NA	259	3	2	2	0	NA	NA	NA	NA	NA	NA	NA	NA	NA	NA
ID939	6	Gowan_Hill	4	A	164	4	9	NA	305	6	6	3	0	NA	NA	NA	NA	NA	NA	NA	NA	NA	NA
ID940	12	Gowan_Hill	4	E	NA	NA	NA	NA	NA	NA	NA	NA	NA	NA	NA	NA	NA	NA	NA	NA	NA	NA	NA
ID941	5	Gowan_Hill	4	E	186	4	1	NA	303	3	3	2	0	NA	NA	NA	NA	NA	NA	NA	NA	NA	NA
ID942	25	Gowan_Hill	4	E	155	6	5	NA	281	8	2	9	1	NA	NA	NA	NA	NA	NA	NA	NA	NA	NA
ID943	25	Gowan_Hill	4	E	156	7	9	NA	281	7	4	4	0	NA	NA	NA	NA	NA	NA	NA	NA	NA	NA
ID944	21	Gowan_Hill	4	C	162	7	9	NA	287	8	6	4	1	NA	NA	NA	NA	NA	NA	NA	NA	NA	NA
ID945	19	Gowan_Hill	4	C	187	6	4	NA	390	6	4	2	0	NA	NA	NA	NA	NA	NA	NA	NA	NA	NA
ID946	17	Gowan_Hill	4	C	188	6	1	NA	277	2	3	1	0	NA	NA	NA	NA	NA	NA	NA	NA	NA	NA
ID947	25	Gowan_Hill	4	C	61	NA	NA	NA	NA	NA	NA	NA	NA	NA	NA	NA	NA	NA	NA	NA	NA	NA	NA
ID948	15	Gowan_Hill	4	C	186	7	9	NA	325	4	3	9	0	NA	NA	NA	NA	NA	NA	NA	NA	NA	NA
ID949	7	Gowan_Hill	4	C	NA	NA	NA	NA	NA	NA	NA	NA	NA	NA	NA	NA	NA	NA	NA	NA	NA	NA	NA
ID950	20	Gowan_Hill	5	E	154	6	7	NA	288	7	4	4	1	NA	NA	NA	NA	NA	NA	NA	NA	NA	NA
ID951	19	Gowan_Hill	5	E	153	6	2	NA	274	3	1	4	0	NA	NA	NA	NA	NA	NA	NA	NA	NA	NA
ID952	21	Gowan_Hill	5	E	164	7	9	NA	272	4	6	3	0	NA	NA	NA	NA	NA	NA	NA	NA	NA	NA
ID953	1	Gowan_Hill	5	E	151	3	2	NA	264	4	2	3	0	NA	NA	NA	NA	NA	NA	NA	NA	NA	NA
ID954	5	Gowan_Hill	5	E	165	3	2	NA	240	3	3	2	0	NA	NA	NA	NA	NA	NA	NA	NA	NA	NA
ID955	21	Gowan_Hill	5	E	NA	NA	NA	NA	NA	NA	NA	NA	NA	NA	NA	NA	NA	NA	NA	NA	NA	NA	NA
ID956	20	Gowan_Hill	5	C	NA	NA	NA	NA	NA	NA	NA	NA	NA	NA	NA	NA	NA	NA	NA	NA	NA	NA	NA
ID957	1	Gowan_Hill	5	C	182	8	8	NA	393	7	1	8	1	NA	NA	NA	NA	NA	NA	NA	NA	NA	NA
ID958	25	Gowan_Hill	5	C	145	8	9	NA	329	9	6	9	1	NA	NA	NA	NA	NA	NA	NA	NA	NA	NA
ID959	13	Gowan_Hill	5	C	58	NA	NA	NA	189	7	2	4	0	NA	NA	NA	NA	NA	NA	NA	NA	NA	NA
ID960	28	Gowan_Hill	5	C	128	6	3	NA	220	2	4	3	0	NA	NA	NA	NA	NA	NA	NA	NA	NA	NA
ID961	1	Gowan_Hill	1	C	171	7	9	NA	327	8	3	9	1	NA	NA	NA	NA	NA	NA	NA	NA	NA	NA
ID962	1	Gowan_Hill	1	C	189	4	3	3.59	261	6	2	2	0	NA	NA	NA	NA	NA	NA	NA	NA	NA	NA
ID963	28	Gowan_Hill	1	C	184	4	8	3.81	282	4	7	4	0	NA	NA	NA	NA	NA	NA	NA	NA	NA	NA
ID964	5	Gowan_Hill	1	C	206	3	9	3.46	306	2	4	2	0	NA	NA	NA	NA	NA	NA	NA	NA	NA	NA
ID965	18	Gowan_Hill	1	C	208	6	1	2.94	361	4	2	9	0	NA	NA	NA	NA	NA	NA	NA	NA	NA	NA
ID966	25	Gowan_Hill	1	C	NA	NA	NA	NA	NA	NA	NA	NA	NA	NA	NA	NA	NA	NA	NA	NA	NA	NA	NA
ID967	6	Gowan_Hill	1	A	178	6	6	3.63	339	3	6	9	0	NA	NA	NA	NA	NA	NA	NA	NA	NA	NA
ID968	13	Gowan_Hill	1	A	174	4	9	3.49	324	2	2	3	0	NA	NA	NA	NA	NA	NA	NA	NA	NA	NA
ID969	6	Gowan_Hill	1	A	208	6	9	3.56	318	3	2	9	0	NA	NA	NA	NA	NA	NA	NA	NA	NA	NA
ID970	19	Gowan_Hill	1	A	174	4	9	3.34	NA	NA	NA	NA	NA	NA	NA	NA	NA	NA	NA	NA	NA	NA	NA
ID971	5	Gowan_Hill	1	A	165	7	9	3.83	282	8	1	9	1	NA	NA	NA	NA	NA	NA	NA	NA	NA	NA
ID972	1	Gowan_Hill	1	A	179	6	9	4.05	318	7	2	1	0	NA	NA	NA	NA	NA	NA	NA	NA	NA	NA
ID973	20	Gowan_Hill	1	F	148	4	2	3.21	251	4	3	2	0	NA	NA	NA	NA	NA	NA	NA	NA	NA	NA
ID974	12	Gowan_Hill	1	F	198	6	9	3.51	286	7	1	1	0	NA	NA	NA	NA	NA	NA	NA	NA	NA	NA
ID975	3	Gowan_Hill	1	F	194	3	9	3.74	323	1	4	3	0	NA	NA	NA	NA	NA	NA	NA	NA	NA	NA
ID976	25	Gowan_Hill	1	F	177	6	7	3.87	280	2	7	4	0	NA	NA	NA	NA	NA	NA	NA	NA	NA	NA
ID977	14	Gowan_Hill	1	F	93	NA	NA	NA	NA	NA	NA	NA	NA	NA	NA	NA	NA	NA	NA	NA	NA	NA	NA
ID978	26	Gowan_Hill	1	D	151	8	9	4.23	257	8	4	9	1	NA	NA	NA	NA	NA	NA	NA	NA	NA	NA
ID979	14	Gowan_Hill	1	D	148	3	2	3.92	204	6	3	3	0	NA	NA	NA	NA	NA	NA	NA	NA	NA	NA
ID980	22	Gowan_Hill	1	D	213	7	9	4.04	374	8	2	4	0	NA	NA	NA	NA	NA	NA	NA	NA	NA	NA
ID981	20	Gowan_Hill	1	D	125	8	9	3.59	279	8	1	9	1	NA	NA	NA	NA	NA	NA	NA	NA	NA	NA
ID982	25	Gowan_Hill	1	D	150	6	7	NA	263	3	6	3	0	NA	NA	NA	NA	NA	NA	NA	NA	NA	NA
ID983	6	Gowan_Hill	2	E	215	6	9	3.07	352	8	2	4	1	NA	NA	NA	NA	NA	NA	NA	NA	NA	NA
ID984	25	Gowan_Hill	2	E	198	6	9	3.25	307	3	2	8	0	NA	NA	NA	NA	NA	NA	NA	NA	NA	NA
ID985	10	Gowan_Hill	2	E	168	7	1	3.07	224	6	2	2	0	NA	NA	NA	NA	NA	NA	NA	NA	NA	NA
ID986	22	Gowan_Hill	2	E	185	4	7	3.89	278	1	1	3	0	NA	NA	NA	NA	NA	NA	NA	NA	NA	NA
ID987	25	Gowan_Hill	2	E	145	1	9	3.96	223	2	2	2	0	NA	NA	NA	NA	NA	NA	NA	NA	NA	NA
ID988	25	Gowan_Hill	2	G	194	6	3	3.77	269	6	6	4	0	NA	NA	NA	NA	NA	NA	NA	NA	NA	NA
ID989	20	Gowan_Hill	2	G	211	6	9	3.54	330	6	6	4	0	NA	NA	NA	NA	NA	NA	NA	NA	NA	NA
ID990	3	Gowan_Hill	2	G	164	6	2	3.91	287	3	3	2	0	NA	NA	NA	NA	NA	NA	NA	NA	NA	NA
ID991	17	Gowan_Hill	2	G	193	6	1	3.49	288	4	3	2	0	NA	NA	NA	NA	NA	NA	NA	NA	NA	NA
ID992	1	Gowan_Hill	2	G	NA	NA	NA	NA	NA	NA	NA	NA	NA	NA	NA	NA	NA	NA	NA	NA	NA	NA	NA
ID993	12	Gowan_Hill	2	A	148	6	8	3.57	230	2	3	3	0	NA	NA	NA	NA	NA	NA	NA	NA	NA	NA
ID994	21	Gowan_Hill	2	A	189	7	9	3.57	362	4	4	9	0	NA	NA	NA	NA	NA	NA	NA	NA	NA	NA
ID995	5	Gowan_Hill	2	A	181	7	9	3.91	328	6	3	3	0	NA	NA	NA	NA	NA	NA	NA	NA	NA	NA
ID996	18	Gowan_Hill	2	A	192	6	4	3.03	343	4	2	1	0	NA	NA	NA	NA	NA	NA	NA	NA	NA	NA
ID997	8	Gowan_Hill	2	A	186	6	9	3.6	332	4	3	3	0	NA	NA	NA	NA	NA	NA	NA	NA	NA	NA
ID998	15	Gowan_Hill	2	A	179	6	8	3.69	296	4	3	4	0	NA	NA	NA	NA	NA	NA	NA	NA	NA	NA
ID999	25	Gowan_Hill	3	F	139	7	9	3.62	237	4	2	3	0	NA	NA	NA	NA	NA	NA	NA	NA	NA	NA
ID1000	21	Gowan_Hill	3	F	169	2	9	3.18	268	3	6	4	0	NA	NA	NA	NA	NA	NA	NA	NA	NA	NA
ID1001	21	Gowan_Hill	3	F	189	7	9	3.6	316	3	2	1	0	NA	NA	NA	NA	NA	NA	NA	NA	NA	NA
ID1002	25	Gowan_Hill	3	F	NA	NA	NA	NA	NA	NA	NA	NA	NA	NA	NA	NA	NA	NA	NA	NA	NA	NA	NA
ID1003	21	Gowan_Hill	3	F	163	4	8	3.37	302	7	4	9	1	NA	NA	NA	NA	NA	NA	NA	NA	NA	NA
ID1004	3	Gowan_Hill	3	B	154	7	9	3.84	218	4	6	9	0	NA	NA	NA	NA	NA	NA	NA	NA	NA	NA
ID1005	17	Gowan_Hill	3	B	124	4	3	4.18	251	7	2	2	0	NA	NA	NA	NA	NA	NA	NA	NA	NA	NA
ID1006	7	Gowan_Hill	3	B	193	1	9	2.78	396	1	4	3	0	NA	NA	NA	NA	NA	NA	NA	NA	NA	NA
ID1007	14	Gowan_Hill	3	B	NA	NA	NA	NA	NA	NA	NA	NA	NA	NA	NA	NA	NA	NA	NA	NA	NA	NA	NA
ID1008	21	Gowan_Hill	3	B	169	6	8	3.44	311	4	3	4	0	NA	NA	NA	NA	NA	NA	NA	NA	NA	NA
ID1009	5	Gowan_Hill	3	B	187	6	9	NA	315	6	6	3	0	NA	NA	NA	NA	NA	NA	NA	NA	NA	NA
ID1010	1	Gowan_Hill	3	C	162	6	9	4.02	288	6	6	9	1	NA	NA	NA	NA	NA	NA	NA	NA	NA	NA
ID1011	18	Gowan_Hill	3	C	190	4	9	3.35	336	3	3	3	0	NA	NA	NA	NA	NA	NA	NA	NA	NA	NA
ID1012	1	Gowan_Hill	3	C	154	7	9	3.63	332	8	2	8	1	NA	NA	NA	NA	NA	NA	NA	NA	NA	NA
ID1013	5	Gowan_Hill	3	C	209	2	9	3.31	346	3	2	2	0	NA	NA	NA	NA	NA	NA	NA	NA	NA	NA
ID1014	13	Gowan_Hill	3	C	167	7	8	3.66	366	6	3	4	0	NA	NA	NA	NA	NA	NA	NA	NA	NA	NA
ID1015	25	Gowan_Hill	3	E	NA	NA	NA	NA	NA	NA	NA	NA	NA	NA	NA	NA	NA	NA	NA	NA	NA	NA	NA
ID1016	20	Gowan_Hill	3	E	192	8	9	3.56	357	6	6	3	0	NA	NA	NA	NA	NA	NA	NA	NA	NA	NA
ID1017	21	Gowan_Hill	3	E	88	NA	NA	3.82	167	2	1	3	0	NA	NA	NA	NA	NA	NA	NA	NA	NA	NA
ID1018	1	Gowan_Hill	3	E	156	3	3	2.95	304	3	4	3	0	NA	NA	NA	NA	NA	NA	NA	NA	NA	NA
ID1019	10	Gowan_Hill	4	A	NA	NA	NA	NA	NA	NA	NA	NA	NA	NA	NA	NA	NA	NA	NA	NA	NA	NA	NA
ID1020	6	Gowan_Hill	4	A	158	6	9	NA	289	4	6	3	0	NA	NA	NA	NA	NA	NA	NA	NA	NA	NA
ID1021	17	Gowan_Hill	4	A	187	3	9	NA	336	3	1	1	0	NA	NA	NA	NA	NA	NA	NA	NA	NA	NA
ID1022	14	Gowan_Hill	4	A	148	4	9	NA	293	4	3	9	0	NA	NA	NA	NA	NA	NA	NA	NA	NA	NA
ID1023	3	Gowan_Hill	4	A	148	7	9	NA	307	7	6	9	1	NA	NA	NA	NA	NA	NA	NA	NA	NA	NA
ID1024	10	Gowan_Hill	4	E	NA	NA	NA	NA	NA	NA	NA	NA	NA	NA	NA	NA	NA	NA	NA	NA	NA	NA	NA
ID1025	17	Gowan_Hill	4	E	NA	NA	NA	NA	NA	NA	NA	NA	NA	NA	NA	NA	NA	NA	NA	NA	NA	NA	NA
ID1026	14	Gowan_Hill	4	E	128	6	9	NA	246	4	6	4	0	NA	NA	NA	NA	NA	NA	NA	NA	NA	NA
ID1027	6	Gowan_Hill	4	E	130	4	3	NA	305	6	1	4	0	NA	NA	NA	NA	NA	NA	NA	NA	NA	NA
ID1028	13	Gowan_Hill	4	E	204	4	7	NA	368	3	3	3	0	NA	NA	NA	NA	NA	NA	NA	NA	NA	NA
ID1029	25	Gowan_Hill	4	E	140	6	9	NA	248	8	6	3	0	NA	NA	NA	NA	NA	NA	NA	NA	NA	NA
ID1030	23	Gowan_Hill	4	C	173	3	2	NA	273	2	2	1	0	NA	NA	NA	NA	NA	NA	NA	NA	NA	NA
ID1031	7	Gowan_Hill	4	C	207	3	2	NA	248	1	3	1	0	NA	NA	NA	NA	NA	NA	NA	NA	NA	NA
ID1032	22	Gowan_Hill	4	C	200	3	9	NA	390	4	3	4	0	NA	NA	NA	NA	NA	NA	NA	NA	NA	NA
ID1033	20	Gowan_Hill	4	C	120	8	9	NA	288	9	1	9	1	NA	NA	NA	NA	NA	NA	NA	NA	NA	NA
ID1034	21	Gowan_Hill	4	C	163	4	9	NA	313	7	7	9	1	NA	NA	NA	NA	NA	NA	NA	NA	NA	NA
ID1035	22	Gowan_Hill	4	C	NA	NA	NA	NA	NA	NA	NA	NA	NA	NA	NA	NA	NA	NA	NA	NA	NA	NA	NA
ID1036	6	Gowan_Hill	5	E	188	7	9	NA	355	8	4	9	1	NA	NA	NA	NA	NA	NA	NA	NA	NA	NA
ID1037	20	Gowan_Hill	5	E	NA	NA	NA	NA	NA	NA	NA	NA	NA	NA	NA	NA	NA	NA	NA	NA	NA	NA	NA
ID1038	25	Gowan_Hill	5	E	166	7	9	NA	261	7	4	2	0	NA	NA	NA	NA	NA	NA	NA	NA	NA	NA
ID1039	25	Gowan_Hill	5	E	168	6	9	NA	320	8	3	9	1	NA	NA	NA	NA	NA	NA	NA	NA	NA	NA
ID1040	21	Gowan_Hill	5	E	189	7	9	NA	345	7	4	4	1	NA	NA	NA	NA	NA	NA	NA	NA	NA	NA
ID1041	1	Gowan_Hill	5	E	NA	NA	NA	NA	NA	NA	NA	NA	NA	NA	NA	NA	NA	NA	NA	NA	NA	NA	NA
ID1042	21	Gowan_Hill	5	C	181	6	9	NA	359	6	7	2	0	NA	NA	NA	NA	NA	NA	NA	NA	NA	NA
ID1043	14	Gowan_Hill	5	C	158	6	7	NA	274	4	2	4	0	NA	NA	NA	NA	NA	NA	NA	NA	NA	NA
ID1044	21	Gowan_Hill	5	C	168	7	7	NA	317	6	3	4	0	NA	NA	NA	NA	NA	NA	NA	NA	NA	NA
ID1045	21	Gowan_Hill	5	C	144	6	9	NA	330	6	3	9	1	NA	NA	NA	NA	NA	NA	NA	NA	NA	NA
ID1046	22	Gowan_Hill	5	C	NA	NA	NA	NA	NA	NA	NA	NA	NA	NA	NA	NA	NA	NA	NA	NA	NA	NA	NA
ID1047	19	Gowan_Hill	5	C	192	7	3	NA	405	8	3	4	0	NA	NA	NA	NA	NA	NA	NA	NA	NA	NA
ID1048	21	Gowan_Hill	11	A	200	7	9	3.2	363	7	1	9	1	NA	NA	NA	NA	NA	NA	NA	NA	NA	NA
ID1049	21	Gowan_Hill	11	A	176	6	4	3.75	251	4	3	7	0	NA	NA	NA	NA	NA	NA	NA	NA	NA	NA
ID1050	12	Gowan_Hill	11	A	187	6	1	3.72	288	6	2	7	0	NA	NA	NA	NA	NA	NA	NA	NA	NA	NA
ID1051	2	Gowan_Hill	11	A	210	6	8	3.82	357	3	2	9	0	NA	NA	NA	NA	NA	NA	NA	NA	NA	NA
ID1052	5	Gowan_Hill	11	A	202	4	8	NA	338	2	2	9	0	NA	NA	NA	NA	NA	NA	NA	NA	NA	NA
ID1053	11	Gowan_Hill	11	G	196	3	9	3.71	242	1	3	1	0	NA	NA	NA	NA	NA	NA	NA	NA	NA	NA
ID1054	13	Gowan_Hill	11	G	182	6	9	3.62	NA	NA	NA	NA	NA	NA	NA	NA	NA	NA	NA	NA	NA	NA	NA
ID1055	6	Gowan_Hill	11	G	153	7	9	4.08	244	3	3	2	0	NA	NA	NA	NA	NA	NA	NA	NA	NA	NA
ID1056	8	Gowan_Hill	11	G	183	6	9	3.63	322	6	3	9	1	NA	NA	NA	NA	NA	NA	NA	NA	NA	NA
ID1057	3	Gowan_Hill	11	G	216	6	3	4.31	315	3	4	2	0	NA	NA	NA	NA	NA	NA	NA	NA	NA	NA
ID1058	6	Gowan_Hill	11	G	205	4	7	3.68	333	1	3	1	0	NA	NA	NA	NA	NA	NA	NA	NA	NA	NA
ID1059	7	Gowan_Hill	11	C	173	6	9	NA	298	2	3	7	0	NA	NA	NA	NA	NA	NA	NA	NA	NA	NA
ID1060	22	Gowan_Hill	11	C	198	3	9	3.83	345	3	1	4	0	NA	NA	NA	NA	NA	NA	NA	NA	NA	NA
ID1061	7	Gowan_Hill	11	C	169	2	9	3.89	240	2	2	1	0	NA	NA	NA	NA	NA	NA	NA	NA	NA	NA
ID1062	1	Gowan_Hill	11	C	185	6	8	NA	239	2	3	1	0	NA	NA	NA	NA	NA	NA	NA	NA	NA	NA
ID1063	20	Gowan_Hill	11	C	167	3	9	3.87	324	3	4	9	0	NA	NA	NA	NA	NA	NA	NA	NA	NA	NA
ID1064	16	Gowan_Hill	11	C	208	7	8	3.79	376	4	6	9	0	NA	NA	NA	NA	NA	NA	NA	NA	NA	NA
ID1065	14	Gowan_Hill	11	E	195	3	1	3.62	310	2	6	2	0	NA	NA	NA	NA	NA	NA	NA	NA	NA	NA
ID1066	13	Gowan_Hill	11	E	206	8	9	3.95	342	4	6	9	1	NA	NA	NA	NA	NA	NA	NA	NA	NA	NA
ID1067	1	Gowan_Hill	11	E	156	7	9	3.19	211	4	6	9	0	NA	NA	NA	NA	NA	NA	NA	NA	NA	NA
ID1068	22	Gowan_Hill	11	E	104	6	3	3.93	279	7	4	9	0	NA	NA	NA	NA	NA	NA	NA	NA	NA	NA
ID1069	19	Gowan_Hill	11	E	169	4	7	3.81	249	4	4	4	0	NA	NA	NA	NA	NA	NA	NA	NA	NA	NA
ID1070	7	Gowan_Hill	11	D	189	4	6	2.63	309	6	3	1	0	NA	NA	NA	NA	NA	NA	NA	NA	NA	NA
ID1071	13	Gowan_Hill	11	D	219	4	7	3.45	357	3	3	3	0	NA	NA	NA	NA	NA	NA	NA	NA	NA	NA
ID1072	18	Gowan_Hill	11	D	137	7	3	3.29	251	7	2	2	0	NA	NA	NA	NA	NA	NA	NA	NA	NA	NA
ID1073	8	Gowan_Hill	11	D	NA	NA	NA	NA	NA	NA	NA	NA	NA	NA	NA	NA	NA	NA	NA	NA	NA	NA	NA
ID1074	14	Gowan_Hill	11	D	178	6	4	3.61	350	3	3	3	0	NA	NA	NA	NA	NA	NA	NA	NA	NA	NA
ID1075	2	Gowan_Hill	10	A	NA	NA	NA	NA	NA	NA	NA	NA	NA	NA	NA	NA	NA	NA	NA	NA	NA	NA	NA
ID1076	21	Gowan_Hill	10	A	182	6	8	3.71	322	6	6	3	0	NA	NA	NA	NA	NA	NA	NA	NA	NA	NA
ID1077	21	Gowan_Hill	10	A	185	4	3	3.48	276	6	4	3	0	NA	NA	NA	NA	NA	NA	NA	NA	NA	NA
ID1078	5	Gowan_Hill	10	A	166	6	9	3.46	286	6	3	8	0	NA	NA	NA	NA	NA	NA	NA	NA	NA	NA
ID1079	5	Gowan_Hill	10	A	NA	NA	NA	NA	NA	NA	NA	NA	NA	NA	NA	NA	NA	NA	NA	NA	NA	NA	NA
ID1080	8	Gowan_Hill	10	A	171	3	2	3.82	309	2	2	1	0	NA	NA	NA	NA	NA	NA	NA	NA	NA	NA
ID1081	14	Gowan_Hill	10	E	162	6	8	3.57	271	4	4	9	0	NA	NA	NA	NA	NA	NA	NA	NA	NA	NA
ID1082	17	Gowan_Hill	10	E	156	3	7	3.66	210	3	3	2	0	NA	NA	NA	NA	NA	NA	NA	NA	NA	NA
ID1083	20	Gowan_Hill	10	E	143	7	9	3.58	182	4	3	3	0	NA	NA	NA	NA	NA	NA	NA	NA	NA	NA
ID1084	25	Gowan_Hill	10	E	NA	NA	NA	NA	NA	NA	NA	NA	NA	NA	NA	NA	NA	NA	NA	NA	NA	NA	NA
ID1085	19	Gowan_Hill	10	E	177	8	9	3.65	315	6	3	2	0	NA	NA	NA	NA	NA	NA	NA	NA	NA	NA
ID1086	20	Gowan_Hill	10	C	170	6	3	3.98	313	6	4	2	0	NA	NA	NA	NA	NA	NA	NA	NA	NA	NA
ID1087	13	Gowan_Hill	10	C	159	4	7	3.68	NA	NA	NA	NA	NA	NA	NA	NA	NA	NA	NA	NA	NA	NA	NA
ID1088	8	Gowan_Hill	10	C	119	6	9	3.58	180	3	3	3	0	NA	NA	NA	NA	NA	NA	NA	NA	NA	NA
ID1089	5	Gowan_Hill	10	C	209	7	8	3.8	365	4	1	3	0	NA	NA	NA	NA	NA	NA	NA	NA	NA	NA
ID1090	18	Gowan_Hill	10	C	186	2	3	3.15	319	2	4	1	0	NA	NA	NA	NA	NA	NA	NA	NA	NA	NA
ID1091	1	Gowan_Hill	10	C	155	6	9	3.72	278	4	4	3	0	NA	NA	NA	NA	NA	NA	NA	NA	NA	NA
ID1092	15	Gowan_Hill	7	B	195	3	9	2.69	353	4	3	3	0	NA	NA	NA	NA	NA	NA	NA	NA	NA	NA
ID1093	10	Gowan_Hill	7	B	114	6	8	3.61	178	7	4	8	0	NA	NA	NA	NA	NA	NA	NA	NA	NA	NA
ID1094	1	Gowan_Hill	7	B	214	6	3	3.67	327	3	3	2	0	NA	NA	NA	NA	NA	NA	NA	NA	NA	NA
ID1095	5	Gowan_Hill	7	B	146	7	9	3.61	308	6	6	9	1	NA	NA	NA	NA	NA	NA	NA	NA	NA	NA
ID1096	20	Gowan_Hill	7	B	183	7	7	3.76	258	4	6	2	0	NA	NA	NA	NA	NA	NA	NA	NA	NA	NA
ID1097	1	Gowan_Hill	7	B	193	6	9	3.27	307	4	3	2	0	NA	NA	NA	NA	NA	NA	NA	NA	NA	NA
ID1098	7	Gowan_Hill	7	G	119	8	9	NA	255	6	4	9	1	NA	NA	NA	NA	NA	NA	NA	NA	NA	NA
ID1099	17	Gowan_Hill	7	G	251	2	3	4.19	352	3	4	3	0	NA	NA	NA	NA	NA	NA	NA	NA	NA	NA
ID1100	19	Gowan_Hill	7	G	102	7	5	4.06	197	7	6	7	0	NA	NA	NA	NA	NA	NA	NA	NA	NA	NA
ID1101	25	Gowan_Hill	7	G	134	6	4	3.75	207	7	7	7	0	NA	NA	NA	NA	NA	NA	NA	NA	NA	NA
ID1102	21	Gowan_Hill	7	G	197	7	8	3.42	300	6	7	9	1	NA	NA	NA	NA	NA	NA	NA	NA	NA	NA
ID1103	3	Gowan_Hill	7	E	NA	NA	NA	NA	NA	NA	NA	NA	NA	NA	NA	NA	NA	NA	NA	NA	NA	NA	NA
ID1104	18	Gowan_Hill	7	E	183	4	9	3.4	370	6	3	2	0	NA	NA	NA	NA	NA	NA	NA	NA	NA	NA
ID1105	5	Gowan_Hill	7	E	118	6	8	3.79	290	4	3	2	0	NA	NA	NA	NA	NA	NA	NA	NA	NA	NA
ID1106	25	Gowan_Hill	7	E	172	7	9	4.06	303	4	2	9	1	NA	NA	NA	NA	NA	NA	NA	NA	NA	NA
ID1107	19	Gowan_Hill	7	E	199	6	3	3.69	311	4	6	1	0	NA	NA	NA	NA	NA	NA	NA	NA	NA	NA
ID1108	6	Gowan_Hill	7	A	140	4	9	3.53	321	6	2	9	1	NA	NA	NA	NA	NA	NA	NA	NA	NA	NA
ID1109	13	Gowan_Hill	7	A	203	3	4	2.92	343	2	3	2	0	NA	NA	NA	NA	NA	NA	NA	NA	NA	NA
ID1110	5	Gowan_Hill	7	A	NA	NA	NA	NA	NA	NA	NA	NA	NA	NA	NA	NA	NA	NA	NA	NA	NA	NA	NA
ID1111	6	Gowan_Hill	7	A	201	6	9	3.53	330	4	3	2	0	NA	NA	NA	NA	NA	NA	NA	NA	NA	NA
ID1112	1	Gowan_Hill	7	A	229	6	3	3.23	NA	NA	NA	NA	NA	NA	NA	NA	NA	NA	NA	NA	NA	NA	NA
ID1113	28	Gowan_Hill	7	A	154	6	9	3.84	265	3	6	9	0	NA	NA	NA	NA	NA	NA	NA	NA	NA	NA
ID1114	8	Gowan_Hill	6	G	139	6	3	NA	316	4	4	1	0	NA	NA	NA	NA	NA	NA	NA	NA	NA	NA
ID1115	11	Gowan_Hill	6	G	219	6	3	NA	476	6	6	1	0	NA	NA	NA	NA	NA	NA	NA	NA	NA	NA
ID1116	14	Gowan_Hill	6	G	NA	NA	NA	NA	NA	NA	NA	NA	NA	NA	NA	NA	NA	NA	NA	NA	NA	NA	NA
ID1117	14	Gowan_Hill	6	G	NA	NA	NA	NA	NA	NA	NA	NA	NA	NA	NA	NA	NA	NA	NA	NA	NA	NA	NA
ID1118	25	Gowan_Hill	6	G	208	6	3	NA	277	2	4	3	0	NA	NA	NA	NA	NA	NA	NA	NA	NA	NA
ID1119	28	Gowan_Hill	6	G	123	7	9	NA	235	7	7	9	1	NA	NA	NA	NA	NA	NA	NA	NA	NA	NA
ID1120	6	Gowan_Hill	6	D	167	8	9	NA	272	6	4	9	1	NA	NA	NA	NA	NA	NA	NA	NA	NA	NA
ID1121	25	Gowan_Hill	6	D	141	7	4	NA	260	7	6	2	0	NA	NA	NA	NA	NA	NA	NA	NA	NA	NA
ID1122	14	Gowan_Hill	6	D	160	6	8	NA	291	3	3	1	0	NA	NA	NA	NA	NA	NA	NA	NA	NA	NA
ID1123	19	Gowan_Hill	6	D	NA	NA	NA	NA	NA	NA	NA	NA	NA	NA	NA	NA	NA	NA	NA	NA	NA	NA	NA
ID1124	25	Gowan_Hill	6	D	185	7	9	NA	325	6	3	2	0	NA	NA	NA	NA	NA	NA	NA	NA	NA	NA
ID1125	5	Gowan_Hill	6	D	NA	NA	NA	NA	NA	NA	NA	NA	NA	NA	NA	NA	NA	NA	NA	NA	NA	NA	NA
ID1126	28	Gowan_Hill	5	F	151	6	9	NA	247	1	1	9	0	NA	NA	NA	NA	NA	NA	NA	NA	NA	NA
ID1127	13	Gowan_Hill	5	F	188	7	9	NA	352	6	3	4	0	NA	NA	NA	NA	NA	NA	NA	NA	NA	NA
ID1128	3	Gowan_Hill	5	F	171	7	9	NA	319	6	4	4	0	NA	NA	NA	NA	NA	NA	NA	NA	NA	NA
ID1129	12	Gowan_Hill	5	F	149	6	3	NA	283	4	3	1	0	NA	NA	NA	NA	NA	NA	NA	NA	NA	NA
ID1130	14	Gowan_Hill	5	F	168	6	9	NA	340	4	1	4	0	NA	NA	NA	NA	NA	NA	NA	NA	NA	NA
ID1131	10	Gowan_Hill	5	D	NA	NA	NA	NA	NA	NA	NA	NA	NA	NA	NA	NA	NA	NA	NA	NA	NA	NA	NA
ID1132	22	Gowan_Hill	5	D	NA	NA	NA	NA	NA	NA	NA	NA	NA	NA	NA	NA	NA	NA	NA	NA	NA	NA	NA
ID1133	25	Gowan_Hill	5	D	NA	NA	NA	NA	NA	NA	NA	NA	NA	NA	NA	NA	NA	NA	NA	NA	NA	NA	NA
ID1134	20	Gowan_Hill	5	D	NA	NA	NA	NA	NA	NA	NA	NA	NA	NA	NA	NA	NA	NA	NA	NA	NA	NA	NA
ID1135	26	Gowan_Hill	5	D	NA	NA	NA	NA	NA	NA	NA	NA	NA	NA	NA	NA	NA	NA	NA	NA	NA	NA	NA
ID1136	28	Gowan_Hill	5	D	139	7	9	NA	294	7	6	9	0	NA	NA	NA	NA	NA	NA	NA	NA	NA	NA
ID1137	10	Gowan_Hill	11	A	93	NA	NA	NA	NA	NA	NA	NA	NA	NA	NA	NA	NA	NA	NA	NA	NA	NA	NA
ID1138	20	Gowan_Hill	11	A	146	7	9	4.36	211	6	3	9	0	NA	NA	NA	NA	NA	NA	NA	NA	NA	NA
ID1139	15	Gowan_Hill	11	A	202	4	6	3.34	313	3	3	4	0	NA	NA	NA	NA	NA	NA	NA	NA	NA	NA
ID1140	3	Gowan_Hill	11	A	217	3	8	3.49	347	4	3	9	1	NA	NA	NA	NA	NA	NA	NA	NA	NA	NA
ID1141	25	Gowan_Hill	11	A	133	8	9	3.83	232	7	2	2	0	NA	NA	NA	NA	NA	NA	NA	NA	NA	NA
ID1142	13	Gowan_Hill	11	A	199	2	7	3.55	325	3	4	9	0	NA	NA	NA	NA	NA	NA	NA	NA	NA	NA
ID1143	21	Gowan_Hill	11	G	195	6	9	NA	319	3	4	9	0	NA	NA	NA	NA	NA	NA	NA	NA	NA	NA
ID1144	28	Gowan_Hill	11	G	162	6	9	3.82	240	2	2	9	0	NA	NA	NA	NA	NA	NA	NA	NA	NA	NA
ID1145	25	Gowan_Hill	11	G	153	7	9	4.4	277	6	4	9	1	NA	NA	NA	NA	NA	NA	NA	NA	NA	NA
ID1146	28	Gowan_Hill	11	G	200	6	3	3.39	209	6	6	1	0	NA	NA	NA	NA	NA	NA	NA	NA	NA	NA
ID1147	14	Gowan_Hill	11	G	NA	NA	NA	NA	NA	NA	NA	NA	NA	NA	NA	NA	NA	NA	NA	NA	NA	NA	NA
ID1148	14	Gowan_Hill	11	G	215	6	3	3.44	360	2	3	2	0	NA	NA	NA	NA	NA	NA	NA	NA	NA	NA
ID1149	28	Gowan_Hill	11	C	86	NA	NA	4.21	152	6	6	9	0	NA	NA	NA	NA	NA	NA	NA	NA	NA	NA
ID1150	15	Gowan_Hill	11	C	223	6	7	3.44	263	4	3	1	0	NA	NA	NA	NA	NA	NA	NA	NA	NA	NA
ID1151	20	Gowan_Hill	11	C	171	8	9	3.74	320	6	4	8	1	NA	NA	NA	NA	NA	NA	NA	NA	NA	NA
ID1152	25	Gowan_Hill	11	C	164	4	3	3.53	213	1	3	2	0	NA	NA	NA	NA	NA	NA	NA	NA	NA	NA
ID1153	14	Gowan_Hill	11	C	149	6	3	3.15	257	3	2	2	0	NA	NA	NA	NA	NA	NA	NA	NA	NA	NA
ID1154	25	Gowan_Hill	11	E	88	NA	NA	3.57	NA	NA	NA	NA	NA	NA	NA	NA	NA	NA	NA	NA	NA	NA	NA
ID1155	5	Gowan_Hill	11	E	178	7	9	3.29	353	6	3	3	0	NA	NA	NA	NA	NA	NA	NA	NA	NA	NA
ID1156	14	Gowan_Hill	11	E	182	4	4	3.58	313	4	4	4	0	NA	NA	NA	NA	NA	NA	NA	NA	NA	NA
ID1157	13	Gowan_Hill	11	E	172	6	9	3.44	345	2	1	4	0	NA	NA	NA	NA	NA	NA	NA	NA	NA	NA
ID1158	21	Gowan_Hill	11	E	142	4	6	3.91	202	1	3	1	0	NA	NA	NA	NA	NA	NA	NA	NA	NA	NA
ID1159	1	Gowan_Hill	11	E	208	6	3	3.67	340	1	2	1	0	NA	NA	NA	NA	NA	NA	NA	NA	NA	NA
ID1160	6	Gowan_Hill	11	D	123	8	9	3.55	240	6	2	9	1	NA	NA	NA	NA	NA	NA	NA	NA	NA	NA
ID1161	5	Gowan_Hill	11	D	201	7	9	3.26	340	7	3	2	0	NA	NA	NA	NA	NA	NA	NA	NA	NA	NA
ID1162	20	Gowan_Hill	11	D	193	6	8	3.52	334	3	2	9	0	NA	NA	NA	NA	NA	NA	NA	NA	NA	NA
ID1163	14	Gowan_Hill	11	D	173	1	6	2.96	237	1	3	1	0	NA	NA	NA	NA	NA	NA	NA	NA	NA	NA
ID1164	20	Gowan_Hill	11	D	185	8	9	3.78	312	4	3	9	0	NA	NA	NA	NA	NA	NA	NA	NA	NA	NA
ID1165	17	Gowan_Hill	11	D	192	6	3	3.65	308	6	3	7	0	NA	NA	NA	NA	NA	NA	NA	NA	NA	NA
ID1166	5	Gowan_Hill	10	A	222	8	9	3.5	NA	NA	NA	NA	NA	NA	NA	NA	NA	NA	NA	NA	NA	NA	NA
ID1167	12	Gowan_Hill	10	A	193	8	9	3.75	304	7	2	9	1	NA	NA	NA	NA	NA	NA	NA	NA	NA	NA
ID1168	18	Gowan_Hill	10	A	200	6	9	3.32	338	3	6	9	0	NA	NA	NA	NA	NA	NA	NA	NA	NA	NA
ID1169	25	Gowan_Hill	10	A	164	7	9	3.79	253	3	6	2	0	NA	NA	NA	NA	NA	NA	NA	NA	NA	NA
ID1170	25	Gowan_Hill	10	A	199	1	4	3.76	302	1	3	1	0	NA	NA	NA	NA	NA	NA	NA	NA	NA	NA
ID1171	15	Gowan_Hill	10	A	188	6	3	3.6	313	3	4	2	0	NA	NA	NA	NA	NA	NA	NA	NA	NA	NA
ID1172	25	Gowan_Hill	10	E	162	8	9	4.39	283	6	4	9	1	NA	NA	NA	NA	NA	NA	NA	NA	NA	NA
ID1173	14	Gowan_Hill	10	E	128	4	3	3.75	381	6	1	2	0	NA	NA	NA	NA	NA	NA	NA	NA	NA	NA
ID1174	13	Gowan_Hill	10	E	168	4	8	3.57	310	4	3	2	0	NA	NA	NA	NA	NA	NA	NA	NA	NA	NA
ID1175	14	Gowan_Hill	10	E	153	4	7	3.27	277	4	2	4	0	NA	NA	NA	NA	NA	NA	NA	NA	NA	NA
ID1176	7	Gowan_Hill	10	E	173	6	9	3.55	296	3	2	2	0	NA	NA	NA	NA	NA	NA	NA	NA	NA	NA
ID1177	21	Gowan_Hill	10	E	141	8	9	3.74	230	6	2	8	0	NA	NA	NA	NA	NA	NA	NA	NA	NA	NA
ID1178	23	Gowan_Hill	10	C	199	6	3	3.48	386	3	1	2	0	NA	NA	NA	NA	NA	NA	NA	NA	NA	NA
ID1179	21	Gowan_Hill	10	C	181	6	9	3.77	298	3	2	9	0	NA	NA	NA	NA	NA	NA	NA	NA	NA	NA
ID1180	20	Gowan_Hill	10	C	156	6	7	3.8	338	4	1	4	0	NA	NA	NA	NA	NA	NA	NA	NA	NA	NA
ID1181	22	Gowan_Hill	10	C	194	3	9	3.23	367	3	3	4	0	NA	NA	NA	NA	NA	NA	NA	NA	NA	NA
ID1182	25	Gowan_Hill	10	C	NA	NA	NA	NA	NA	NA	NA	NA	NA	NA	NA	NA	NA	NA	NA	NA	NA	NA	NA
ID1183	7	Gowan_Hill	10	C	188	3	3	2.76	375	1	3	1	0	NA	NA	NA	NA	NA	NA	NA	NA	NA	NA
ID1184	17	Gowan_Hill	7	B	151	3	9	4	268	2	3	3	0	NA	NA	NA	NA	NA	NA	NA	NA	NA	NA
ID1185	23	Gowan_Hill	7	B	158	7	7	3.35	238	3	3	3	0	NA	NA	NA	NA	NA	NA	NA	NA	NA	NA
ID1186	7	Gowan_Hill	7	B	196	1	3	2.95	NA	NA	NA	NA	NA	NA	NA	NA	NA	NA	NA	NA	NA	NA	NA
ID1187	6	Gowan_Hill	7	B	216	3	9	3.69	376	6	2	4	0	NA	NA	NA	NA	NA	NA	NA	NA	NA	NA
ID1188	21	Gowan_Hill	7	G	175	7	9	NA	285	2	4	9	0	NA	NA	NA	NA	NA	NA	NA	NA	NA	NA
ID1189	19	Gowan_Hill	7	G	180	4	7	3.94	260	3	3	8	0	NA	NA	NA	NA	NA	NA	NA	NA	NA	NA
ID1190	5	Gowan_Hill	7	G	205	6	9	3.32	400	4	3	9	0	NA	NA	NA	NA	NA	NA	NA	NA	NA	NA
ID1191	20	Gowan_Hill	7	G	177	3	3	2.98	281	4	3	3	0	NA	NA	NA	NA	NA	NA	NA	NA	NA	NA
ID1192	8	Gowan_Hill	7	G	165	7	8	3.71	298	6	4	3	0	NA	NA	NA	NA	NA	NA	NA	NA	NA	NA
ID1193	20	Gowan_Hill	7	G	191	4	7	4.05	348	4	6	4	0	NA	NA	NA	NA	NA	NA	NA	NA	NA	NA
ID1194	22	Gowan_Hill	7	E	159	6	4	4.11	300	6	4	2	0	NA	NA	NA	NA	NA	NA	NA	NA	NA	NA
ID1195	21	Gowan_Hill	7	E	155	4	3	3.26	318	2	3	2	0	NA	NA	NA	NA	NA	NA	NA	NA	NA	NA
ID1196	12	Gowan_Hill	7	E	199	6	9	3.69	361	3	3	9	0	NA	NA	NA	NA	NA	NA	NA	NA	NA	NA
ID1197	10	Gowan_Hill	7	E	55	NA	NA	3.66	NA	NA	NA	NA	NA	NA	NA	NA	NA	NA	NA	NA	NA	NA	NA
ID1198	20	Gowan_Hill	7	E	118	7	3	3.49	226	7	3	9	0	NA	NA	NA	NA	NA	NA	NA	NA	NA	NA
ID1199	1	Gowan_Hill	7	E	197	6	4	2.88	324	3	3	2	0	NA	NA	NA	NA	NA	NA	NA	NA	NA	NA
ID1200	21	Gowan_Hill	7	A	165	6	9	3.64	316	7	3	9	1	NA	NA	NA	NA	NA	NA	NA	NA	NA	NA
ID1201	25	Gowan_Hill	7	A	135	7	9	3.99	220	6	4	9	0	NA	NA	NA	NA	NA	NA	NA	NA	NA	NA
ID1202	25	Gowan_Hill	7	A	161	4	9	3.78	305	6	6	9	1	NA	NA	NA	NA	NA	NA	NA	NA	NA	NA
ID1203	5	Gowan_Hill	7	A	186	7	9	NA	337	7	2	2	0	NA	NA	NA	NA	NA	NA	NA	NA	NA	NA
ID1204	5	Gowan_Hill	7	A	184	6	3	3.64	416	6	6	7	0	NA	NA	NA	NA	NA	NA	NA	NA	NA	NA
ID1205	5	Gowan_Hill	7	A	149	6	7	3.92	300	6	3	3	0	NA	NA	NA	NA	NA	NA	NA	NA	NA	NA
ID1206	22	Gowan_Hill	6	G	183	6	6	NA	367	3	3	3	0	NA	NA	NA	NA	NA	NA	NA	NA	NA	NA
ID1207	25	Gowan_Hill	6	G	75	NA	NA	NA	164	7	1	9	0	NA	NA	NA	NA	NA	NA	NA	NA	NA	NA
ID1208	21	Gowan_Hill	6	G	147	6	7	NA	337	3	3	3	0	NA	NA	NA	NA	NA	NA	NA	NA	NA	NA
ID1209	6	Gowan_Hill	6	G	NA	NA	NA	NA	NA	NA	NA	NA	NA	NA	NA	NA	NA	NA	NA	NA	NA	NA	NA
ID1210	28	Gowan_Hill	6	G	175	3	9	NA	293	1	1	1	0	NA	NA	NA	NA	NA	NA	NA	NA	NA	NA
ID1211	7	Gowan_Hill	6	G	185	6	9	NA	345	4	6	9	1	NA	NA	NA	NA	NA	NA	NA	NA	NA	NA
ID1212	22	Gowan_Hill	6	D	180	7	9	NA	365	4	6	9	0	NA	NA	NA	NA	NA	NA	NA	NA	NA	NA
ID1213	18	Gowan_Hill	6	D	215	7	1	NA	347	7	4	2	0	NA	NA	NA	NA	NA	NA	NA	NA	NA	NA
ID1214	10	Gowan_Hill	6	D	NA	NA	NA	NA	NA	NA	NA	NA	NA	NA	NA	NA	NA	NA	NA	NA	NA	NA	NA
ID1215	13	Gowan_Hill	6	D	NA	NA	NA	NA	NA	NA	NA	NA	NA	NA	NA	NA	NA	NA	NA	NA	NA	NA	NA
ID1216	7	Gowan_Hill	6	D	131	3	9	NA	199	2	4	3	0	NA	NA	NA	NA	NA	NA	NA	NA	NA	NA
ID1217	20	Gowan_Hill	5	F	90	NA	NA	NA	172	6	3	9	0	NA	NA	NA	NA	NA	NA	NA	NA	NA	NA
ID1218	19	Gowan_Hill	5	F	154	7	9	NA	303	3	3	9	0	NA	NA	NA	NA	NA	NA	NA	NA	NA	NA
ID1219	7	Gowan_Hill	5	F	194	2	9	NA	297	3	6	2	0	NA	NA	NA	NA	NA	NA	NA	NA	NA	NA
ID1220	20	Gowan_Hill	5	F	157	6	4	NA	247	2	3	3	0	NA	NA	NA	NA	NA	NA	NA	NA	NA	NA
ID1221	19	Gowan_Hill	5	F	144	4	9	NA	262	3	3	1	0	NA	NA	NA	NA	NA	NA	NA	NA	NA	NA
ID1222	17	Gowan_Hill	5	F	120	7	3	NA	340	4	1	2	0	NA	NA	NA	NA	NA	NA	NA	NA	NA	NA
ID1223	20	Gowan_Hill	5	D	100	8	9	NA	176	6	4	9	0	NA	NA	NA	NA	NA	NA	NA	NA	NA	NA
ID1224	1	Gowan_Hill	5	D	201	4	3	NA	386	6	3	8	1	NA	NA	NA	NA	NA	NA	NA	NA	NA	NA
ID1225	14	Gowan_Hill	5	D	164	7	9	NA	363	8	6	9	1	NA	NA	NA	NA	NA	NA	NA	NA	NA	NA
ID1226	17	Gowan_Hill	5	D	NA	NA	NA	NA	NA	NA	NA	NA	NA	NA	NA	NA	NA	NA	NA	NA	NA	NA	NA
ID1227	14	Gowan_Hill	5	D	182	6	9	NA	447	6	3	3	0	NA	NA	NA	NA	NA	NA	NA	NA	NA	NA
ID1228	8	Gowan_Hill	11	A	252	8	3	3.42	444	7	2	2	0	NA	NA	NA	NA	NA	NA	NA	NA	NA	NA
ID1229	8	Gowan_Hill	11	A	228	4	3	3.45	357	4	3	2	0	NA	NA	NA	NA	NA	NA	NA	NA	NA	NA
ID1230	25	Gowan_Hill	11	A	131	7	9	3.87	226	6	3	4	0	NA	NA	NA	NA	NA	NA	NA	NA	NA	NA
ID1231	20	Gowan_Hill	11	A	NA	NA	NA	NA	NA	NA	NA	NA	NA	NA	NA	NA	NA	NA	NA	NA	NA	NA	NA
ID1232	17	Gowan_Hill	11	A	84	NA	NA	NA	NA	NA	NA	NA	NA	NA	NA	NA	NA	NA	NA	NA	NA	NA	NA
ID1233	13	Gowan_Hill	11	A	182	6	9	3.68	400	7	4	9	1	NA	NA	NA	NA	NA	NA	NA	NA	NA	NA
ID1234	25	Gowan_Hill	11	G	193	4	9	3.76	303	3	4	2	0	NA	NA	NA	NA	NA	NA	NA	NA	NA	NA
ID1235	22	Gowan_Hill	11	G	210	4	9	4.2	355	4	4	2	0	NA	NA	NA	NA	NA	NA	NA	NA	NA	NA
ID1236	22	Gowan_Hill	11	G	184	3	3	3.14	258	3	2	2	0	NA	NA	NA	NA	NA	NA	NA	NA	NA	NA
ID1237	1	Gowan_Hill	11	G	197	8	9	3.49	362	7	3	9	1	NA	NA	NA	NA	NA	NA	NA	NA	NA	NA
ID1238	25	Gowan_Hill	11	G	160	8	9	4.08	278	7	6	9	1	NA	NA	NA	NA	NA	NA	NA	NA	NA	NA
ID1239	13	Gowan_Hill	11	G	154	2	9	3.97	228	3	3	3	0	NA	NA	NA	NA	NA	NA	NA	NA	NA	NA
ID1240	20	Gowan_Hill	11	C	179	6	7	4.18	254	7	2	2	0	NA	NA	NA	NA	NA	NA	NA	NA	NA	NA
ID1241	17	Gowan_Hill	11	C	152	7	9	3.89	307	6	2	4	0	NA	NA	NA	NA	NA	NA	NA	NA	NA	NA
ID1242	18	Gowan_Hill	11	C	217	6	9	3.55	317	2	3	1	0	NA	NA	NA	NA	NA	NA	NA	NA	NA	NA
ID1243	14	Gowan_Hill	11	C	191	7	9	4.11	275	3	4	3	0	NA	NA	NA	NA	NA	NA	NA	NA	NA	NA
ID1244	10	Gowan_Hill	11	C	104	8	9	3.09	NA	NA	NA	NA	NA	NA	NA	NA	NA	NA	NA	NA	NA	NA	NA
ID1245	5	Gowan_Hill	11	C	215	4	9	3.23	378	3	4	3	0	NA	NA	NA	NA	NA	NA	NA	NA	NA	NA
ID1246	20	Gowan_Hill	11	E	139	6	9	3.81	248	3	6	3	0	NA	NA	NA	NA	NA	NA	NA	NA	NA	NA
ID1247	18	Gowan_Hill	11	E	155	7	9	3.12	288	3	3	3	0	NA	NA	NA	NA	NA	NA	NA	NA	NA	NA
ID1248	10	Gowan_Hill	11	E	139	8	8	3.52	202	4	4	9	0	NA	NA	NA	NA	NA	NA	NA	NA	NA	NA
ID1249	19	Gowan_Hill	11	E	153	7	7	3.4	309	6	4	3	0	NA	NA	NA	NA	NA	NA	NA	NA	NA	NA
ID1250	1	Gowan_Hill	11	E	209	7	2	3.32	318	4	3	1	0	NA	NA	NA	NA	NA	NA	NA	NA	NA	NA
ID1251	17	Gowan_Hill	11	E	158	6	9	3.8	259	3	6	3	0	NA	NA	NA	NA	NA	NA	NA	NA	NA	NA
ID1252	25	Gowan_Hill	11	D	196	7	3	3.84	364	6	3	2	0	NA	NA	NA	NA	NA	NA	NA	NA	NA	NA
ID1253	21	Gowan_Hill	11	D	178	6	4	NA	270	4	3	1	0	NA	NA	NA	NA	NA	NA	NA	NA	NA	NA
ID1254	21	Gowan_Hill	11	D	158	7	6	3.63	284	6	2	4	0	NA	NA	NA	NA	NA	NA	NA	NA	NA	NA
ID1255	25	Gowan_Hill	11	D	174	6	9	3.15	303	6	4	4	0	NA	NA	NA	NA	NA	NA	NA	NA	NA	NA
ID1256	10	Gowan_Hill	11	D	125	7	2	3.24	NA	NA	NA	NA	NA	NA	NA	NA	NA	NA	NA	NA	NA	NA	NA
ID1257	22	Gowan_Hill	11	D	157	7	7	3.44	270	3	2	4	0	NA	NA	NA	NA	NA	NA	NA	NA	NA	NA
ID1258	20	Gowan_Hill	10	A	180	4	7	3.66	302	3	3	8	0	NA	NA	NA	NA	NA	NA	NA	NA	NA	NA
ID1259	13	Gowan_Hill	10	A	162	2	8	3.81	266	1	3	2	0	NA	NA	NA	NA	NA	NA	NA	NA	NA	NA
ID1260	25	Gowan_Hill	10	A	161	6	9	3.77	230	2	3	3	0	NA	NA	NA	NA	NA	NA	NA	NA	NA	NA
ID1261	22	Gowan_Hill	10	A	206	8	7	3.52	388	6	4	8	1	NA	NA	NA	NA	NA	NA	NA	NA	NA	NA
ID1262	17	Gowan_Hill	10	A	NA	NA	NA	NA	NA	NA	NA	NA	NA	NA	NA	NA	NA	NA	NA	NA	NA	NA	NA
ID1263	21	Gowan_Hill	10	E	161	6	9	3.98	275	2	3	4	0	NA	NA	NA	NA	NA	NA	NA	NA	NA	NA
ID1264	5	Gowan_Hill	10	E	229	6	2	3.58	325	1	3	2	0	NA	NA	NA	NA	NA	NA	NA	NA	NA	NA
ID1265	20	Gowan_Hill	10	E	190	8	9	3.85	355	6	4	9	1	NA	NA	NA	NA	NA	NA	NA	NA	NA	NA
ID1266	14	Gowan_Hill	10	E	175	6	9	3.76	248	3	4	4	0	NA	NA	NA	NA	NA	NA	NA	NA	NA	NA
ID1267	3	Gowan_Hill	10	E	178	7	9	3.18	349	1	3	1	0	NA	NA	NA	NA	NA	NA	NA	NA	NA	NA
ID1268	28	Gowan_Hill	10	E	158	6	9	3.86	242	2	4	2	0	NA	NA	NA	NA	NA	NA	NA	NA	NA	NA
ID1269	20	Gowan_Hill	10	C	159	4	7	3.88	282	4	1	4	0	NA	NA	NA	NA	NA	NA	NA	NA	NA	NA
ID1270	5	Gowan_Hill	10	C	174	4	9	3	259	4	3	3	0	NA	NA	NA	NA	NA	NA	NA	NA	NA	NA
ID1271	15	Gowan_Hill	10	C	187	7	7	3.48	270	7	2	4	0	NA	NA	NA	NA	NA	NA	NA	NA	NA	NA
ID1272	14	Gowan_Hill	10	C	163	3	9	3.2	281	3	6	2	0	NA	NA	NA	NA	NA	NA	NA	NA	NA	NA
ID1273	10	Gowan_Hill	10	C	NA	NA	NA	NA	NA	NA	NA	NA	NA	NA	NA	NA	NA	NA	NA	NA	NA	NA	NA
ID1274	28	Gowan_Hill	7	B	170	3	9	3.79	297	2	3	9	0	NA	NA	NA	NA	NA	NA	NA	NA	NA	NA
ID1275	5	Gowan_Hill	7	B	165	7	5	3.08	298	2	1	8	0	NA	NA	NA	NA	NA	NA	NA	NA	NA	NA
ID1276	12	Gowan_Hill	7	B	125	1	2	3.58	157	2	1	1	0	NA	NA	NA	NA	NA	NA	NA	NA	NA	NA
ID1277	13	Gowan_Hill	7	B	205	4	9	3.27	358	3	3	3	0	NA	NA	NA	NA	NA	NA	NA	NA	NA	NA
ID1278	25	Gowan_Hill	7	B	169	6	3	3.47	308	4	7	8	0	NA	NA	NA	NA	NA	NA	NA	NA	NA	NA
ID1279	21	Gowan_Hill	7	B	142	7	3	4.29	205	2	2	3	0	NA	NA	NA	NA	NA	NA	NA	NA	NA	NA
ID1280	25	Gowan_Hill	7	G	194	8	9	3.68	290	4	6	9	0	NA	NA	NA	NA	NA	NA	NA	NA	NA	NA
ID1281	11	Gowan_Hill	7	G	211	7	8	4.01	339	2	3	9	0	NA	NA	NA	NA	NA	NA	NA	NA	NA	NA
ID1282	28	Gowan_Hill	7	G	130	8	9	4.3	170	6	4	9	0	NA	NA	NA	NA	NA	NA	NA	NA	NA	NA
ID1283	22	Gowan_Hill	7	G	164	3	3	3.51	365	1	3	1	0	NA	NA	NA	NA	NA	NA	NA	NA	NA	NA
ID1284	14	Gowan_Hill	7	G	153	7	6	3.32	NA	NA	NA	NA	NA	NA	NA	NA	NA	NA	NA	NA	NA	NA	NA
ID1285	21	Gowan_Hill	7	G	185	6	9	3.91	306	3	4	9	0	NA	NA	NA	NA	NA	NA	NA	NA	NA	NA
ID1286	21	Gowan_Hill	7	E	189	2	9	4.04	317	2	3	2	0	NA	NA	NA	NA	NA	NA	NA	NA	NA	NA
ID1287	17	Gowan_Hill	7	E	NA	NA	NA	NA	NA	NA	NA	NA	NA	NA	NA	NA	NA	NA	NA	NA	NA	NA	NA
ID1288	7	Gowan_Hill	7	E	233	7	3	3.27	345	2	1	1	0	NA	NA	NA	NA	NA	NA	NA	NA	NA	NA
ID1289	1	Gowan_Hill	7	E	146	6	9	3.42	213	3	2	1	0	NA	NA	NA	NA	NA	NA	NA	NA	NA	NA
ID1290	25	Gowan_Hill	7	E	164	7	9	3.94	278	7	6	9	1	NA	NA	NA	NA	NA	NA	NA	NA	NA	NA
ID1291	8	Gowan_Hill	7	A	213	4	3	3.5	348	4	6	2	0	NA	NA	NA	NA	NA	NA	NA	NA	NA	NA
ID1292	18	Gowan_Hill	7	A	182	2	9	3.4	310	4	4	3	0	NA	NA	NA	NA	NA	NA	NA	NA	NA	NA
ID1293	2	Gowan_Hill	7	A	208	7	9	2.95	376	3	2	4	0	NA	NA	NA	NA	NA	NA	NA	NA	NA	NA
ID1294	21	Gowan_Hill	7	A	155	7	9	3.77	272	4	3	3	0	NA	NA	NA	NA	NA	NA	NA	NA	NA	NA
ID1295	13	Gowan_Hill	6	G	175	3	3	NA	288	3	6	2	0	NA	NA	NA	NA	NA	NA	NA	NA	NA	NA
ID1296	17	Gowan_Hill	6	G	151	7	3	NA	313	7	4	8	0	NA	NA	NA	NA	NA	NA	NA	NA	NA	NA
ID1297	17	Gowan_Hill	6	G	NA	NA	NA	NA	NA	NA	NA	NA	NA	NA	NA	NA	NA	NA	NA	NA	NA	NA	NA
ID1298	21	Gowan_Hill	6	G	159	6	4	NA	343	6	7	8	1	NA	NA	NA	NA	NA	NA	NA	NA	NA	NA
ID1299	25	Gowan_Hill	6	G	122	7	3	NA	193	6	6	2	0	NA	NA	NA	NA	NA	NA	NA	NA	NA	NA
ID1300	20	Gowan_Hill	6	G	115	7	7	NA	211	7	3	9	0	NA	NA	NA	NA	NA	NA	NA	NA	NA	NA
ID1301	14	Gowan_Hill	6	D	134	7	3	NA	224	7	4	2	0	NA	NA	NA	NA	NA	NA	NA	NA	NA	NA
ID1302	25	Gowan_Hill	6	D	161	8	9	NA	291	7	4	4	0	NA	NA	NA	NA	NA	NA	NA	NA	NA	NA
ID1303	21	Gowan_Hill	6	D	169	4	7	NA	335	4	6	9	0	NA	NA	NA	NA	NA	NA	NA	NA	NA	NA
ID1304	20	Gowan_Hill	6	D	164	6	9	NA	267	7	3	9	1	NA	NA	NA	NA	NA	NA	NA	NA	NA	NA
ID1305	8	Gowan_Hill	6	D	119	4	1	NA	268	4	6	4	0	NA	NA	NA	NA	NA	NA	NA	NA	NA	NA
ID1306	21	Gowan_Hill	6	D	163	7	9	NA	323	4	7	9	1	NA	NA	NA	NA	NA	NA	NA	NA	NA	NA
ID1307	1	Gowan_Hill	5	F	191	8	9	NA	403	7	3	9	1	NA	NA	NA	NA	NA	NA	NA	NA	NA	NA
ID1308	22	Gowan_Hill	5	F	130	6	9	NA	170	3	4	4	0	NA	NA	NA	NA	NA	NA	NA	NA	NA	NA
ID1309	20	Gowan_Hill	5	F	180	6	3	NA	380	4	4	2	0	NA	NA	NA	NA	NA	NA	NA	NA	NA	NA
ID1310	14	Gowan_Hill	5	F	159	6	2	NA	NA	NA	NA	NA	NA	NA	NA	NA	NA	NA	NA	NA	NA	NA	NA
ID1311	5	Gowan_Hill	5	F	192	6	6	NA	371	3	6	4	0	NA	NA	NA	NA	NA	NA	NA	NA	NA	NA
ID1312	14	Gowan_Hill	5	F	NA	NA	NA	NA	NA	NA	NA	NA	NA	NA	NA	NA	NA	NA	NA	NA	NA	NA	NA
ID1313	21	Gowan_Hill	5	D	228	6	9	NA	442	3	6	2	0	NA	NA	NA	NA	NA	NA	NA	NA	NA	NA
ID1314	5	Gowan_Hill	5	D	NA	NA	NA	NA	NA	NA	NA	NA	NA	NA	NA	NA	NA	NA	NA	NA	NA	NA	NA
ID1315	1	Gowan_Hill	5	D	211	6	9	NA	387	4	6	4	0	NA	NA	NA	NA	NA	NA	NA	NA	NA	NA
ID1316	7	Gowan_Hill	5	D	NA	NA	NA	NA	NA	NA	NA	NA	NA	NA	NA	NA	NA	NA	NA	NA	NA	NA	NA
ID1317	13	Gowan_Hill	5	D	167	4	9	NA	320	3	4	9	0	NA	NA	NA	NA	NA	NA	NA	NA	NA	NA
ID1318	18	Gowan_Hill	5	D	NA	NA	NA	NA	NA	NA	NA	NA	NA	NA	NA	NA	NA	NA	NA	NA	NA	NA	NA
ID1319	7	Gowan_Hill	11	A	202	6	3	3.71	297	3	2	1	0	NA	NA	NA	NA	NA	NA	NA	NA	NA	NA
ID1320	6	Gowan_Hill	11	A	141	3	6	3.67	180	2	2	4	0	NA	NA	NA	NA	NA	NA	NA	NA	NA	NA
ID1321	1	Gowan_Hill	11	A	211	3	9	3.3	373	3	3	1	0	NA	NA	NA	NA	NA	NA	NA	NA	NA	NA
ID1322	5	Gowan_Hill	11	A	NA	NA	NA	NA	NA	NA	NA	NA	NA	NA	NA	NA	NA	NA	NA	NA	NA	NA	NA
ID1323	5	Gowan_Hill	11	A	250	7	2	3.28	408	4	3	2	0	NA	NA	NA	NA	NA	NA	NA	NA	NA	NA
ID1324	21	Gowan_Hill	11	A	177	7	9	3.7	323	4	6	9	1	NA	NA	NA	NA	NA	NA	NA	NA	NA	NA
ID1325	7	Gowan_Hill	11	G	NA	NA	NA	NA	NA	NA	NA	NA	NA	NA	NA	NA	NA	NA	NA	NA	NA	NA	NA
ID1326	20	Gowan_Hill	11	G	205	6	3	4.01	320	4	6	3	0	NA	NA	NA	NA	NA	NA	NA	NA	NA	NA
ID1327	17	Gowan_Hill	11	G	184	6	8	4.19	333	3	6	4	0	NA	NA	NA	NA	NA	NA	NA	NA	NA	NA
ID1328	20	Gowan_Hill	11	G	112	6	9	4.4	180	6	6	9	0	NA	NA	NA	NA	NA	NA	NA	NA	NA	NA
ID1329	21	Gowan_Hill	11	G	197	4	8	4.08	305	2	3	9	0	NA	NA	NA	NA	NA	NA	NA	NA	NA	NA
ID1330	7	Gowan_Hill	11	G	189	3	3	3.57	297	1	3	1	0	NA	NA	NA	NA	NA	NA	NA	NA	NA	NA
ID1331	22	Gowan_Hill	11	C	144	6	9	3.67	278	7	6	9	1	NA	NA	NA	NA	NA	NA	NA	NA	NA	NA
ID1332	23	Gowan_Hill	11	C	198	6	9	3.08	432	4	3	9	0	NA	NA	NA	NA	NA	NA	NA	NA	NA	NA
ID1333	8	Gowan_Hill	11	C	184	6	3	3.66	297	3	3	3	0	NA	NA	NA	NA	NA	NA	NA	NA	NA	NA
ID1334	25	Gowan_Hill	11	C	186	6	9	3.69	NA	NA	NA	NA	NA	NA	NA	NA	NA	NA	NA	NA	NA	NA	NA
ID1335	13	Gowan_Hill	11	C	169	3	8	4.12	265	3	3	2	0	NA	NA	NA	NA	NA	NA	NA	NA	NA	NA
ID1336	21	Gowan_Hill	11	C	191	6	7	3.42	333	3	2	8	0	NA	NA	NA	NA	NA	NA	NA	NA	NA	NA
ID1337	28	Gowan_Hill	11	E	135	7	9	4.11	229	4	4	8	0	NA	NA	NA	NA	NA	NA	NA	NA	NA	NA
ID1338	6	Gowan_Hill	11	E	NA	NA	NA	NA	NA	NA	NA	NA	NA	NA	NA	NA	NA	NA	NA	NA	NA	NA	NA
ID1339	21	Gowan_Hill	11	E	168	6	7	NA	283	2	4	3	0	NA	NA	NA	NA	NA	NA	NA	NA	NA	NA
ID1340	25	Gowan_Hill	11	E	180	4	9	4.11	263	1	4	2	0	NA	NA	NA	NA	NA	NA	NA	NA	NA	NA
ID1341	6	Gowan_Hill	11	E	157	3	9	3.68	231	3	3	3	0	NA	NA	NA	NA	NA	NA	NA	NA	NA	NA
ID1342	21	Gowan_Hill	11	D	164	3	3	3.11	295	1	2	2	0	NA	NA	NA	NA	NA	NA	NA	NA	NA	NA
ID1343	25	Gowan_Hill	11	D	NA	NA	NA	NA	NA	NA	NA	NA	NA	NA	NA	NA	NA	NA	NA	NA	NA	NA	NA
ID1344	3	Gowan_Hill	11	D	126	4	9	4.02	182	1	3	4	0	NA	NA	NA	NA	NA	NA	NA	NA	NA	NA
ID1345	23	Gowan_Hill	11	D	184	6	8	3.18	342	6	3	9	1	NA	NA	NA	NA	NA	NA	NA	NA	NA	NA
ID1346	19	Gowan_Hill	11	D	223	4	5	NA	406	3	2	4	0	NA	NA	NA	NA	NA	NA	NA	NA	NA	NA
ID1347	1	Gowan_Hill	11	D	174	6	8	3.38	305	4	6	9	1	NA	NA	NA	NA	NA	NA	NA	NA	NA	NA
ID1348	8	Gowan_Hill	10	A	176	6	3	3.72	315	7	3	2	0	NA	NA	NA	NA	NA	NA	NA	NA	NA	NA
ID1349	21	Gowan_Hill	10	A	165	7	9	3.52	226	3	3	3	0	NA	NA	NA	NA	NA	NA	NA	NA	NA	NA
ID1350	1	Gowan_Hill	10	A	155	4	8	3.38	236	2	2	3	0	NA	NA	NA	NA	NA	NA	NA	NA	NA	NA
ID1351	10	Gowan_Hill	10	A	NA	NA	NA	NA	NA	NA	NA	NA	NA	NA	NA	NA	NA	NA	NA	NA	NA	NA	NA
ID1352	28	Gowan_Hill	10	A	168	3	3	3.93	280	4	2	2	0	NA	NA	NA	NA	NA	NA	NA	NA	NA	NA
ID1353	7	Gowan_Hill	10	A	191	6	3	3.05	380	3	3	2	0	NA	NA	NA	NA	NA	NA	NA	NA	NA	NA
ID1354	25	Gowan_Hill	10	E	179	4	7	3.82	276	4	4	4	0	NA	NA	NA	NA	NA	NA	NA	NA	NA	NA
ID1355	21	Gowan_Hill	10	E	107	7	9	NA	158	6	3	9	0	NA	NA	NA	NA	NA	NA	NA	NA	NA	NA
ID1356	10	Gowan_Hill	10	E	NA	NA	NA	NA	NA	NA	NA	NA	NA	NA	NA	NA	NA	NA	NA	NA	NA	NA	NA
ID1357	13	Gowan_Hill	10	E	164	3	9	3.45	248	2	6	1	0	NA	NA	NA	NA	NA	NA	NA	NA	NA	NA
ID1358	19	Gowan_Hill	10	E	189	4	9	3.59	391	6	4	9	1	NA	NA	NA	NA	NA	NA	NA	NA	NA	NA
ID1359	22	Gowan_Hill	10	C	179	6	7	3.45	352	3	3	1	0	NA	NA	NA	NA	NA	NA	NA	NA	NA	NA
ID1360	14	Gowan_Hill	10	C	148	3	2	3.13	298	2	3	3	0	NA	NA	NA	NA	NA	NA	NA	NA	NA	NA
ID1361	7	Gowan_Hill	10	C	148	2	3	NA	225	1	3	1	0	NA	NA	NA	NA	NA	NA	NA	NA	NA	NA
ID1362	7	Gowan_Hill	10	C	138	6	9	3.88	227	3	4	9	0	NA	NA	NA	NA	NA	NA	NA	NA	NA	NA
ID1363	16	Gowan_Hill	10	C	185	7	8	3.19	348	3	1	4	0	NA	NA	NA	NA	NA	NA	NA	NA	NA	NA
ID1364	8	Gowan_Hill	10	C	NA	NA	NA	NA	NA	NA	NA	NA	NA	NA	NA	NA	NA	NA	NA	NA	NA	NA	NA
ID1365	5	Gowan_Hill	7	B	149	8	9	NA	273	7	6	9	1	NA	NA	NA	NA	NA	NA	NA	NA	NA	NA
ID1366	13	Gowan_Hill	7	B	183	6	3	3.49	335	4	4	2	0	NA	NA	NA	NA	NA	NA	NA	NA	NA	NA
ID1367	18	Gowan_Hill	7	B	172	2	7	3.01	210	1	4	1	0	NA	NA	NA	NA	NA	NA	NA	NA	NA	NA
ID1368	8	Gowan_Hill	7	B	182	6	9	3.26	335	3	4	9	0	NA	NA	NA	NA	NA	NA	NA	NA	NA	NA
ID1369	20	Gowan_Hill	7	B	181	6	7	3.79	327	4	3	8	1	NA	NA	NA	NA	NA	NA	NA	NA	NA	NA
ID1370	19	Gowan_Hill	7	B	202	6	6	2.97	301	3	4	2	0	NA	NA	NA	NA	NA	NA	NA	NA	NA	NA
ID1371	25	Gowan_Hill	7	G	157	7	4	3.31	328	6	4	2	0	NA	NA	NA	NA	NA	NA	NA	NA	NA	NA
ID1372	7	Gowan_Hill	7	G	191	4	9	3.81	308	3	4	1	0	NA	NA	NA	NA	NA	NA	NA	NA	NA	NA
ID1373	28	Gowan_Hill	7	G	169	4	9	3.87	303	4	6	3	0	NA	NA	NA	NA	NA	NA	NA	NA	NA	NA
ID1374	14	Gowan_Hill	7	G	71	NA	NA	NA	NA	NA	NA	NA	NA	NA	NA	NA	NA	NA	NA	NA	NA	NA	NA
ID1375	22	Gowan_Hill	7	G	NA	NA	NA	NA	NA	NA	NA	NA	NA	NA	NA	NA	NA	NA	NA	NA	NA	NA	NA
ID1376	13	Gowan_Hill	7	G	227	7	9	3.4	360	6	3	2	0	NA	NA	NA	NA	NA	NA	NA	NA	NA	NA
ID1377	8	Gowan_Hill	7	E	136	6	7	4.07	260	4	3	8	0	NA	NA	NA	NA	NA	NA	NA	NA	NA	NA
ID1378	14	Gowan_Hill	7	E	154	6	3	3.17	222	1	3	1	0	NA	NA	NA	NA	NA	NA	NA	NA	NA	NA
ID1379	13	Gowan_Hill	7	E	185	4	8	3.37	357	3	3	1	0	NA	NA	NA	NA	NA	NA	NA	NA	NA	NA
ID1380	13	Gowan_Hill	7	E	180	4	9	3.85	317	4	3	2	0	NA	NA	NA	NA	NA	NA	NA	NA	NA	NA
ID1381	21	Gowan_Hill	7	E	173	4	9	3.91	303	3	3	3	0	NA	NA	NA	NA	NA	NA	NA	NA	NA	NA
ID1382	19	Gowan_Hill	7	E	116	6	3	4.1	227	6	4	3	0	NA	NA	NA	NA	NA	NA	NA	NA	NA	NA
ID1383	3	Gowan_Hill	7	A	204	6	9	3.38	349	4	4	9	1	NA	NA	NA	NA	NA	NA	NA	NA	NA	NA
ID1384	15	Gowan_Hill	7	A	68	NA	NA	NA	NA	NA	NA	NA	NA	NA	NA	NA	NA	NA	NA	NA	NA	NA	NA
ID1385	14	Gowan_Hill	7	A	170	6	4	3.21	274	3	6	4	0	NA	NA	NA	NA	NA	NA	NA	NA	NA	NA
ID1386	14	Gowan_Hill	7	A	69	NA	NA	NA	NA	NA	NA	NA	NA	NA	NA	NA	NA	NA	NA	NA	NA	NA	NA
ID1387	1	Gowan_Hill	6	G	181	7	9	NA	324	6	3	2	0	NA	NA	NA	NA	NA	NA	NA	NA	NA	NA
ID1388	20	Gowan_Hill	6	G	161	3	7	NA	239	3	4	3	0	NA	NA	NA	NA	NA	NA	NA	NA	NA	NA
ID1389	22	Gowan_Hill	6	G	152	6	5	NA	270	2	4	1	0	NA	NA	NA	NA	NA	NA	NA	NA	NA	NA
ID1390	1	Gowan_Hill	6	G	203	4	8	NA	351	6	3	3	0	NA	NA	NA	NA	NA	NA	NA	NA	NA	NA
ID1391	21	Gowan_Hill	6	G	188	8	9	NA	290	6	3	5	0	NA	NA	NA	NA	NA	NA	NA	NA	NA	NA
ID1392	1	Gowan_Hill	6	D	NA	NA	NA	NA	NA	NA	NA	NA	NA	NA	NA	NA	NA	NA	NA	NA	NA	NA	NA
ID1393	13	Gowan_Hill	6	D	188	4	6	NA	357	2	6	2	0	NA	NA	NA	NA	NA	NA	NA	NA	NA	NA
ID1394	5	Gowan_Hill	6	D	215	6	4	NA	376	4	4	2	0	NA	NA	NA	NA	NA	NA	NA	NA	NA	NA
ID1395	23	Gowan_Hill	6	D	188	6	9	NA	380	3	1	9	0	NA	NA	NA	NA	NA	NA	NA	NA	NA	NA
ID1396	3	Gowan_Hill	6	D	198	4	2	NA	298	1	3	1	0	NA	NA	NA	NA	NA	NA	NA	NA	NA	NA
ID1397	21	Gowan_Hill	6	D	153	6	8	NA	319	7	3	2	0	NA	NA	NA	NA	NA	NA	NA	NA	NA	NA
ID1398	14	Gowan_Hill	5	F	150	6	4	NA	233	1	3	1	0	NA	NA	NA	NA	NA	NA	NA	NA	NA	NA
ID1399	6	Gowan_Hill	5	F	180	6	4	NA	335	2	2	9	0	NA	NA	NA	NA	NA	NA	NA	NA	NA	NA
ID1400	3	Gowan_Hill	5	F	NA	NA	NA	NA	NA	NA	NA	NA	NA	NA	NA	NA	NA	NA	NA	NA	NA	NA	NA
ID1401	1	Gowan_Hill	5	F	NA	NA	NA	NA	NA	NA	NA	NA	NA	NA	NA	NA	NA	NA	NA	NA	NA	NA	NA
ID1402	8	Gowan_Hill	5	F	NA	NA	NA	NA	NA	NA	NA	NA	NA	NA	NA	NA	NA	NA	NA	NA	NA	NA	NA
ID1403	10	Gowan_Hill	5	F	NA	NA	NA	NA	NA	NA	NA	NA	NA	NA	NA	NA	NA	NA	NA	NA	NA	NA	NA
ID1404	23	Gowan_Hill	5	D	NA	NA	NA	NA	NA	NA	NA	NA	NA	NA	NA	NA	NA	NA	NA	NA	NA	NA	NA
ID1405	19	Gowan_Hill	5	D	193	6	9	NA	391	7	4	4	1	NA	NA	NA	NA	NA	NA	NA	NA	NA	NA
ID1406	5	Gowan_Hill	5	D	NA	NA	NA	NA	NA	NA	NA	NA	NA	NA	NA	NA	NA	NA	NA	NA	NA	NA	NA
ID1407	13	Gowan_Hill	5	D	198	4	9	NA	403	6	3	9	1	NA	NA	NA	NA	NA	NA	NA	NA	NA	NA
ID1408	3	Gowan_Hill	5	D	183	6	9	NA	320	3	3	4	0	NA	NA	NA	NA	NA	NA	NA	NA	NA	NA
ID1409	6	Gowan_Hill	5	D	183	7	9	NA	NA	NA	NA	NA	NA	NA	NA	NA	NA	NA	NA	NA	NA	NA	NA
ID1410	19	Gowan_Hill	11	A	181	4	9	3.23	299	4	4	2	0	NA	NA	NA	NA	NA	NA	NA	NA	NA	NA
ID1411	6	Gowan_Hill	11	A	178	6	6	3.48	267	4	6	6	0	NA	NA	NA	NA	NA	NA	NA	NA	NA	NA
ID1412	17	Gowan_Hill	11	A	176	6	9	3.6	360	2	4	9	0	NA	NA	NA	NA	NA	NA	NA	NA	NA	NA
ID1413	1	Gowan_Hill	11	A	123	8	3	3.96	203	6	3	7	0	NA	NA	NA	NA	NA	NA	NA	NA	NA	NA
ID1414	25	Gowan_Hill	11	A	170	3	6	4.07	267	3	2	9	0	NA	NA	NA	NA	NA	NA	NA	NA	NA	NA
ID1415	5	Gowan_Hill	11	A	195	8	9	3.93	389	6	3	9	1	NA	NA	NA	NA	NA	NA	NA	NA	NA	NA
ID1416	8	Gowan_Hill	11	G	153	2	4	3.55	275	3	2	2	0	NA	NA	NA	NA	NA	NA	NA	NA	NA	NA
ID1417	19	Gowan_Hill	11	G	242	3	7	3.36	340	1	3	1	0	NA	NA	NA	NA	NA	NA	NA	NA	NA	NA
ID1418	20	Gowan_Hill	11	G	138	4	1	4.04	370	7	2	2	0	NA	NA	NA	NA	NA	NA	NA	NA	NA	NA
ID1419	5	Gowan_Hill	11	G	234	4	5	3.58	395	6	2	2	0	NA	NA	NA	NA	NA	NA	NA	NA	NA	NA
ID1420	6	Gowan_Hill	11	G	203	4	3	3.8	351	3	3	2	0	NA	NA	NA	NA	NA	NA	NA	NA	NA	NA
ID1421	19	Gowan_Hill	11	G	177	6	7	3.84	251	3	4	8	0	NA	NA	NA	NA	NA	NA	NA	NA	NA	NA
ID1422	21	Gowan_Hill	11	C	247	7	3	3.29	340	6	3	2	0	NA	NA	NA	NA	NA	NA	NA	NA	NA	NA
ID1423	7	Gowan_Hill	11	C	NA	NA	NA	NA	NA	NA	NA	NA	NA	NA	NA	NA	NA	NA	NA	NA	NA	NA	NA
ID1424	19	Gowan_Hill	11	C	191	3	2	3.75	278	2	3	3	0	NA	NA	NA	NA	NA	NA	NA	NA	NA	NA
ID1425	21	Gowan_Hill	11	C	158	6	9	3.51	292	4	3	3	0	NA	NA	NA	NA	NA	NA	NA	NA	NA	NA
ID1426	1	Gowan_Hill	11	C	173	4	9	3.9	253	2	4	3	0	NA	NA	NA	NA	NA	NA	NA	NA	NA	NA
ID1427	25	Gowan_Hill	11	E	204	3	1	3.81	NA	NA	NA	NA	NA	NA	NA	NA	NA	NA	NA	NA	NA	NA	NA
ID1428	3	Gowan_Hill	11	E	220	6	9	2.94	439	7	3	9	1	NA	NA	NA	NA	NA	NA	NA	NA	NA	NA
ID1429	7	Gowan_Hill	11	E	201	2	3	3.46	288	1	3	1	0	NA	NA	NA	NA	NA	NA	NA	NA	NA	NA
ID1430	20	Gowan_Hill	11	E	143	7	9	3.61	243	2	4	9	0	NA	NA	NA	NA	NA	NA	NA	NA	NA	NA
ID1431	21	Gowan_Hill	11	E	182	1	8	3.39	NA	NA	NA	NA	NA	NA	NA	NA	NA	NA	NA	NA	NA	NA	NA
ID1432	25	Gowan_Hill	11	E	142	4	3	3.5	241	6	1	4	0	NA	NA	NA	NA	NA	NA	NA	NA	NA	NA
ID1433	22	Gowan_Hill	11	D	195	6	7	3.21	405	6	3	9	1	NA	NA	NA	NA	NA	NA	NA	NA	NA	NA
ID1434	28	Gowan_Hill	11	D	144	8	9	3.63	252	6	4	9	1	NA	NA	NA	NA	NA	NA	NA	NA	NA	NA
ID1435	13	Gowan_Hill	11	D	239	7	3	3.2	327	1	3	1	0	NA	NA	NA	NA	NA	NA	NA	NA	NA	NA
ID1436	6	Gowan_Hill	11	D	151	7	6	4.02	235	6	7	4	0	NA	NA	NA	NA	NA	NA	NA	NA	NA	NA
ID1437	6	Gowan_Hill	10	A	171	4	9	3.4	323	3	4	9	0	NA	NA	NA	NA	NA	NA	NA	NA	NA	NA
ID1438	5	Gowan_Hill	10	A	171	7	9	3.37	343	2	1	9	0	NA	NA	NA	NA	NA	NA	NA	NA	NA	NA
ID1439	13	Gowan_Hill	10	A	211	6	6	2.93	394	3	1	2	0	NA	NA	NA	NA	NA	NA	NA	NA	NA	NA
ID1440	6	Gowan_Hill	10	A	175	7	9	4	299	7	2	2	0	NA	NA	NA	NA	NA	NA	NA	NA	NA	NA
ID1441	1	Gowan_Hill	10	A	169	6	9	NA	NA	NA	NA	NA	NA	NA	NA	NA	NA	NA	NA	NA	NA	NA	NA
ID1442	5	Gowan_Hill	10	E	179	4	2	3.54	327	1	3	3	0	NA	NA	NA	NA	NA	NA	NA	NA	NA	NA
ID1443	8	Gowan_Hill	10	E	159	7	3	3.71	331	4	4	1	0	NA	NA	NA	NA	NA	NA	NA	NA	NA	NA
ID1444	18	Gowan_Hill	10	E	184	3	9	3.96	282	1	3	1	0	NA	NA	NA	NA	NA	NA	NA	NA	NA	NA
ID1445	21	Gowan_Hill	10	E	170	3	9	3.75	268	1	2	2	0	NA	NA	NA	NA	NA	NA	NA	NA	NA	NA
ID1446	1	Gowan_Hill	10	E	176	2	9	3.52	278	1	2	1	0	NA	NA	NA	NA	NA	NA	NA	NA	NA	NA
ID1447	25	Gowan_Hill	10	C	133	3	9	2.94	228	2	3	3	0	NA	NA	NA	NA	NA	NA	NA	NA	NA	NA
ID1448	21	Gowan_Hill	10	C	150	7	9	3.3	280	7	3	8	0	NA	NA	NA	NA	NA	NA	NA	NA	NA	NA
ID1449	17	Gowan_Hill	10	C	195	3	9	3.25	437	3	3	9	0	NA	NA	NA	NA	NA	NA	NA	NA	NA	NA
ID1450	21	Gowan_Hill	10	C	192	7	9	3.55	328	6	4	9	1	NA	NA	NA	NA	NA	NA	NA	NA	NA	NA
ID1451	19	Gowan_Hill	10	C	196	4	9	3.28	348	1	3	2	0	NA	NA	NA	NA	NA	NA	NA	NA	NA	NA
ID1452	21	Gowan_Hill	7	B	173	4	3	3.33	270	3	2	8	0	NA	NA	NA	NA	NA	NA	NA	NA	NA	NA
ID1453	22	Gowan_Hill	7	B	175	3	7	3.85	325	3	1	2	0	NA	NA	NA	NA	NA	NA	NA	NA	NA	NA
ID1454	12	Gowan_Hill	7	B	187	3	7	3.59	315	4	4	3	0	NA	NA	NA	NA	NA	NA	NA	NA	NA	NA
ID1455	3	Gowan_Hill	7	B	136	4	9	3.8	254	4	2	9	0	NA	NA	NA	NA	NA	NA	NA	NA	NA	NA
ID1456	18	Gowan_Hill	7	B	207	6	9	4.22	362	4	3	3	0	NA	NA	NA	NA	NA	NA	NA	NA	NA	NA
ID1457	14	Gowan_Hill	7	B	155	7	8	3.43	257	3	3	3	0	NA	NA	NA	NA	NA	NA	NA	NA	NA	NA
ID1458	6	Gowan_Hill	7	G	138	3	3	3.59	213	3	3	7	0	NA	NA	NA	NA	NA	NA	NA	NA	NA	NA
ID1459	17	Gowan_Hill	7	G	169	6	9	4.06	338	4	3	3	0	NA	NA	NA	NA	NA	NA	NA	NA	NA	NA
ID1460	6	Gowan_Hill	7	G	NA	NA	NA	NA	NA	NA	NA	NA	NA	NA	NA	NA	NA	NA	NA	NA	NA	NA	NA
ID1461	8	Gowan_Hill	7	G	191	3	7	3.27	376	2	3	3	0	NA	NA	NA	NA	NA	NA	NA	NA	NA	NA
ID1462	1	Gowan_Hill	7	G	209	6	3	3.36	399	2	3	2	0	NA	NA	NA	NA	NA	NA	NA	NA	NA	NA
ID1463	14	Gowan_Hill	7	G	169	4	9	2.94	231	3	4	8	0	NA	NA	NA	NA	NA	NA	NA	NA	NA	NA
ID1464	14	Gowan_Hill	7	E	210	6	9	4.16	379	6	3	8	1	NA	NA	NA	NA	NA	NA	NA	NA	NA	NA
ID1465	25	Gowan_Hill	7	E	114	7	3	3.93	322	7	2	2	0	NA	NA	NA	NA	NA	NA	NA	NA	NA	NA
ID1466	6	Gowan_Hill	7	E	175	3	7	3.28	297	2	4	2	0	NA	NA	NA	NA	NA	NA	NA	NA	NA	NA
ID1467	20	Gowan_Hill	7	E	108	8	9	4.04	208	7	3	4	0	NA	NA	NA	NA	NA	NA	NA	NA	NA	NA
ID1468	28	Gowan_Hill	7	E	138	4	7	3.58	258	3	3	9	0	NA	NA	NA	NA	NA	NA	NA	NA	NA	NA
ID1469	5	Gowan_Hill	7	E	229	4	6	3.53	355	2	3	1	0	NA	NA	NA	NA	NA	NA	NA	NA	NA	NA
ID1470	17	Gowan_Hill	7	A	147	4	3	3.19	188	3	4	8	0	NA	NA	NA	NA	NA	NA	NA	NA	NA	NA
ID1471	7	Gowan_Hill	7	A	193	3	9	3.28	333	1	4	1	0	NA	NA	NA	NA	NA	NA	NA	NA	NA	NA
ID1472	1	Gowan_Hill	7	A	201	6	9	3.37	348	4	4	3	0	NA	NA	NA	NA	NA	NA	NA	NA	NA	NA
ID1473	13	Gowan_Hill	7	A	142	1	3	3.62	297	3	4	4	0	NA	NA	NA	NA	NA	NA	NA	NA	NA	NA
ID1474	12	Gowan_Hill	7	A	152	4	9	3.36	265	4	4	1	0	NA	NA	NA	NA	NA	NA	NA	NA	NA	NA
ID1475	21	Gowan_Hill	7	A	161	4	9	3.72	318	3	6	2	0	NA	NA	NA	NA	NA	NA	NA	NA	NA	NA
ID1476	6	Gowan_Hill	6	G	165	3	9	NA	329	4	3	2	0	NA	NA	NA	NA	NA	NA	NA	NA	NA	NA
ID1477	13	Gowan_Hill	6	G	200	4	9	NA	400	3	3	2	0	NA	NA	NA	NA	NA	NA	NA	NA	NA	NA
ID1478	7	Gowan_Hill	6	G	141	3	9	NA	242	1	3	3	0	NA	NA	NA	NA	NA	NA	NA	NA	NA	NA
ID1479	14	Gowan_Hill	6	G	193	6	9	NA	254	4	1	1	0	NA	NA	NA	NA	NA	NA	NA	NA	NA	NA
ID1480	8	Gowan_Hill	6	G	NA	NA	NA	NA	NA	NA	NA	NA	NA	NA	NA	NA	NA	NA	NA	NA	NA	NA	NA
ID1481	7	Gowan_Hill	6	G	157	6	8	NA	344	6	4	8	1	NA	NA	NA	NA	NA	NA	NA	NA	NA	NA
ID1482	28	Gowan_Hill	6	D	129	8	9	NA	245	3	3	4	0	NA	NA	NA	NA	NA	NA	NA	NA	NA	NA
ID1483	6	Gowan_Hill	6	D	NA	NA	NA	NA	NA	NA	NA	NA	NA	NA	NA	NA	NA	NA	NA	NA	NA	NA	NA
ID1484	17	Gowan_Hill	6	D	NA	NA	NA	NA	NA	NA	NA	NA	NA	NA	NA	NA	NA	NA	NA	NA	NA	NA	NA
ID1485	1	Gowan_Hill	6	D	126	9	9	NA	183	2	3	3	0	NA	NA	NA	NA	NA	NA	NA	NA	NA	NA
ID1486	20	Gowan_Hill	6	D	102	7	9	NA	NA	NA	NA	NA	NA	NA	NA	NA	NA	NA	NA	NA	NA	NA	NA
ID1487	28	Gowan_Hill	5	F	NA	NA	NA	NA	NA	NA	NA	NA	NA	NA	NA	NA	NA	NA	NA	NA	NA	NA	NA
ID1488	28	Gowan_Hill	5	F	204	6	8	NA	323	2	3	2	0	NA	NA	NA	NA	NA	NA	NA	NA	NA	NA
ID1489	14	Gowan_Hill	5	F	106	9	9	NA	240	7	7	8	0	NA	NA	NA	NA	NA	NA	NA	NA	NA	NA
ID1490	5	Gowan_Hill	5	F	78	NA	NA	NA	NA	NA	NA	NA	NA	NA	NA	NA	NA	NA	NA	NA	NA	NA	NA
ID1491	6	Gowan_Hill	5	D	224	7	9	NA	422	6	3	9	1	NA	NA	NA	NA	NA	NA	NA	NA	NA	NA
ID1492	19	Gowan_Hill	5	D	59	NA	NA	NA	NA	NA	NA	NA	NA	NA	NA	NA	NA	NA	NA	NA	NA	NA	NA
ID1493	22	Gowan_Hill	5	D	72	NA	NA	NA	NA	NA	NA	NA	NA	NA	NA	NA	NA	NA	NA	NA	NA	NA	NA
ID1494	25	Gowan_Hill	5	D	159	6	9	NA	342	4	6	9	1	NA	NA	NA	NA	NA	NA	NA	NA	NA	NA
ID1495	20	Gowan_Hill	5	D	NA	NA	NA	NA	NA	NA	NA	NA	NA	NA	NA	NA	NA	NA	NA	NA	NA	NA	NA
ID1496	22	Gowan_Hill	11	A	NA	NA	NA	NA	NA	NA	NA	NA	NA	NA	NA	NA	NA	NA	NA	NA	NA	NA	NA
ID1497	28	Gowan_Hill	11	A	170	8	9	4.34	340	7	3	9	1	NA	NA	NA	NA	NA	NA	NA	NA	NA	NA
ID1498	14	Gowan_Hill	11	A	183	8	3	3.91	347	4	2	2	0	NA	NA	NA	NA	NA	NA	NA	NA	NA	NA
ID1499	18	Gowan_Hill	11	A	177	9	9	3.13	311	4	2	3	0	NA	NA	NA	NA	NA	NA	NA	NA	NA	NA
ID1500	14	Gowan_Hill	11	A	204	4	7	3.88	212	1	3	1	0	NA	NA	NA	NA	NA	NA	NA	NA	NA	NA
ID1501	1	Gowan_Hill	11	G	202	3	9	3.29	370	3	3	9	0	NA	NA	NA	NA	NA	NA	NA	NA	NA	NA
ID1502	21	Gowan_Hill	11	G	NA	NA	NA	NA	NA	NA	NA	NA	NA	NA	NA	NA	NA	NA	NA	NA	NA	NA	NA
ID1503	14	Gowan_Hill	11	G	148	7	3	3.5	172	3	2	2	0	NA	NA	NA	NA	NA	NA	NA	NA	NA	NA
ID1504	7	Gowan_Hill	11	G	214	4	9	2.98	233	1	3	3	0	NA	NA	NA	NA	NA	NA	NA	NA	NA	NA
ID1505	17	Gowan_Hill	11	G	213	3	4	3.2	320	1	3	2	0	NA	NA	NA	NA	NA	NA	NA	NA	NA	NA
ID1506	21	Gowan_Hill	11	C	154	8	9	NA	258	4	3	9	0	NA	NA	NA	NA	NA	NA	NA	NA	NA	NA
ID1507	1	Gowan_Hill	11	C	159	2	3	3.6	359	2	1	2	0	NA	NA	NA	NA	NA	NA	NA	NA	NA	NA
ID1508	5	Gowan_Hill	11	C	218	4	7	3.18	398	2	2	4	0	NA	NA	NA	NA	NA	NA	NA	NA	NA	NA
ID1509	25	Gowan_Hill	11	C	194	6	7	3.77	397	3	3	4	0	NA	NA	NA	NA	NA	NA	NA	NA	NA	NA
ID1510	13	Gowan_Hill	11	C	195	3	6	3.75	350	4	3	2	0	NA	NA	NA	NA	NA	NA	NA	NA	NA	NA
ID1511	8	Gowan_Hill	11	C	133	6	9	NA	246	2	2	3	0	NA	NA	NA	NA	NA	NA	NA	NA	NA	NA
ID1512	14	Gowan_Hill	11	E	188	6	4	3.88	345	6	6	2	0	NA	NA	NA	NA	NA	NA	NA	NA	NA	NA
ID1513	21	Gowan_Hill	11	E	186	7	9	3.21	277	3	3	3	0	NA	NA	NA	NA	NA	NA	NA	NA	NA	NA
ID1514	8	Gowan_Hill	11	E	162	6	9	3.45	304	4	2	3	0	NA	NA	NA	NA	NA	NA	NA	NA	NA	NA
ID1515	5	Gowan_Hill	11	E	198	6	8	4.17	337	1	1	8	0	NA	NA	NA	NA	NA	NA	NA	NA	NA	NA
ID1516	12	Gowan_Hill	11	E	180	6	8	3.78	356	3	3	8	0	NA	NA	NA	NA	NA	NA	NA	NA	NA	NA
ID1517	14	Gowan_Hill	11	E	179	7	9	3.83	330	7	3	9	1	NA	NA	NA	NA	NA	NA	NA	NA	NA	NA
ID1518	14	Gowan_Hill	11	D	158	3	7	3.16	200	2	3	1	0	NA	NA	NA	NA	NA	NA	NA	NA	NA	NA
ID1519	19	Gowan_Hill	11	D	NA	NA	NA	NA	NA	NA	NA	NA	NA	NA	NA	NA	NA	NA	NA	NA	NA	NA	NA
ID1520	25	Gowan_Hill	11	D	168	6	9	3.85	324	6	4	3	0	NA	NA	NA	NA	NA	NA	NA	NA	NA	NA
ID1521	20	Gowan_Hill	11	D	117	7	9	4.38	278	4	3	9	0	NA	NA	NA	NA	NA	NA	NA	NA	NA	NA
ID1522	5	Gowan_Hill	11	D	141	3	9	3.24	183	3	3	9	0	NA	NA	NA	NA	NA	NA	NA	NA	NA	NA
ID1523	1	Gowan_Hill	11	D	196	4	9	3.35	340	3	1	3	0	NA	NA	NA	NA	NA	NA	NA	NA	NA	NA
ID1524	17	Gowan_Hill	10	A	185	7	3	3.51	NA	NA	NA	NA	NA	NA	NA	NA	NA	NA	NA	NA	NA	NA	NA
ID1525	3	Gowan_Hill	10	A	NA	NA	NA	NA	NA	NA	NA	NA	NA	NA	NA	NA	NA	NA	NA	NA	NA	NA	NA
ID1526	14	Gowan_Hill	10	A	203	4	3	3.35	314	2	3	3	0	NA	NA	NA	NA	NA	NA	NA	NA	NA	NA
ID1527	14	Gowan_Hill	10	A	139	8	9	3.91	274	4	3	9	0	NA	NA	NA	NA	NA	NA	NA	NA	NA	NA
ID1528	20	Gowan_Hill	10	A	182	6	9	3.13	237	4	4	8	0	NA	NA	NA	NA	NA	NA	NA	NA	NA	NA
ID1529	19	Gowan_Hill	10	A	174	4	9	3.38	326	6	2	3	0	NA	NA	NA	NA	NA	NA	NA	NA	NA	NA
ID1530	22	Gowan_Hill	10	E	157	4	9	3.64	237	3	3	3	0	NA	NA	NA	NA	NA	NA	NA	NA	NA	NA
ID1531	25	Gowan_Hill	10	E	135	7	3	3.37	223	7	3	2	0	NA	NA	NA	NA	NA	NA	NA	NA	NA	NA
ID1532	1	Gowan_Hill	10	E	173	7	9	3.4	268	2	6	9	0	NA	NA	NA	NA	NA	NA	NA	NA	NA	NA
ID1533	6	Gowan_Hill	10	E	154	6	9	3	230	3	1	9	0	NA	NA	NA	NA	NA	NA	NA	NA	NA	NA
ID1534	1	Gowan_Hill	10	E	163	6	2	4.15	240	1	6	1	0	NA	NA	NA	NA	NA	NA	NA	NA	NA	NA
ID1535	12	Gowan_Hill	10	E	171	7	9	3.36	319	4	3	2	0	NA	NA	NA	NA	NA	NA	NA	NA	NA	NA
ID1536	25	Gowan_Hill	10	C	93	NA	NA	3.46	NA	NA	NA	NA	NA	NA	NA	NA	NA	NA	NA	NA	NA	NA	NA
ID1537	1	Gowan_Hill	10	C	147	7	9	3.59	300	4	2	3	0	NA	NA	NA	NA	NA	NA	NA	NA	NA	NA
ID1538	13	Gowan_Hill	10	C	190	2	3	3.46	NA	NA	NA	NA	NA	NA	NA	NA	NA	NA	NA	NA	NA	NA	NA
ID1539	28	Gowan_Hill	10	C	147	7	9	3.12	243	4	4	9	0	NA	NA	NA	NA	NA	NA	NA	NA	NA	NA
ID1540	1	Gowan_Hill	10	C	155	4	9	NA	283	2	2	9	0	NA	NA	NA	NA	NA	NA	NA	NA	NA	NA
ID1541	21	Gowan_Hill	10	C	152	6	9	NA	278	4	2	8	0	NA	NA	NA	NA	NA	NA	NA	NA	NA	NA
ID1542	4	Gowan_Hill	7	B	202	4	3	3.33	316	2	2	1	0	NA	NA	NA	NA	NA	NA	NA	NA	NA	NA
ID1543	25	Gowan_Hill	7	B	155	8	9	3.69	256	6	3	8	1	NA	NA	NA	NA	NA	NA	NA	NA	NA	NA
ID1544	14	Gowan_Hill	7	B	147	6	3	4.13	225	3	3	2	0	NA	NA	NA	NA	NA	NA	NA	NA	NA	NA
ID1545	17	Gowan_Hill	7	B	189	7	4	3.99	305	4	3	8	0	NA	NA	NA	NA	NA	NA	NA	NA	NA	NA
ID1546	7	Gowan_Hill	7	B	151	7	9	3.26	282	6	4	2	0	NA	NA	NA	NA	NA	NA	NA	NA	NA	NA
ID1547	20	Gowan_Hill	7	B	158	7	9	3.8	332	6	2	4	0	NA	NA	NA	NA	NA	NA	NA	NA	NA	NA
ID1548	6	Gowan_Hill	7	G	165	2	9	3.99	295	1	3	3	0	NA	NA	NA	NA	NA	NA	NA	NA	NA	NA
ID1549	7	Gowan_Hill	7	G	173	7	9	3.65	283	1	3	1	0	NA	NA	NA	NA	NA	NA	NA	NA	NA	NA
ID1550	3	Gowan_Hill	7	G	214	7	8	3.6	379	6	3	4	0	NA	NA	NA	NA	NA	NA	NA	NA	NA	NA
ID1551	20	Gowan_Hill	7	G	183	7	9	3.68	306	7	4	4	0	NA	NA	NA	NA	NA	NA	NA	NA	NA	NA
ID1552	1	Gowan_Hill	7	G	178	6	9	3.27	275	6	3	2	0	NA	NA	NA	NA	NA	NA	NA	NA	NA	NA
ID1553	13	Gowan_Hill	7	G	158	7	8	3.58	288	4	3	9	0	NA	NA	NA	NA	NA	NA	NA	NA	NA	NA
ID1554	1	Gowan_Hill	7	E	169	8	9	2.99	355	7	2	2	0	NA	NA	NA	NA	NA	NA	NA	NA	NA	NA
ID1555	14	Gowan_Hill	7	E	154	7	9	3.57	274	3	3	4	0	NA	NA	NA	NA	NA	NA	NA	NA	NA	NA
ID1556	14	Gowan_Hill	7	E	NA	NA	NA	NA	NA	NA	NA	NA	NA	NA	NA	NA	NA	NA	NA	NA	NA	NA	NA
ID1557	25	Gowan_Hill	7	E	149	8	9	3.33	347	4	2	9	1	NA	NA	NA	NA	NA	NA	NA	NA	NA	NA
ID1558	21	Gowan_Hill	7	E	74	NA	NA	NA	NA	NA	NA	NA	NA	NA	NA	NA	NA	NA	NA	NA	NA	NA	NA
ID1559	22	Gowan_Hill	7	A	214	6	9	3.77	398	3	3	9	0	NA	NA	NA	NA	NA	NA	NA	NA	NA	NA
ID1560	20	Gowan_Hill	7	A	NA	NA	NA	NA	NA	NA	NA	NA	NA	NA	NA	NA	NA	NA	NA	NA	NA	NA	NA
ID1561	20	Gowan_Hill	7	A	105	6	4	3.77	NA	NA	NA	NA	NA	NA	NA	NA	NA	NA	NA	NA	NA	NA	NA
ID1562	17	Gowan_Hill	7	A	211	3	4	3.46	393	1	3	3	0	NA	NA	NA	NA	NA	NA	NA	NA	NA	NA
ID1563	19	Gowan_Hill	7	A	NA	NA	NA	NA	NA	NA	NA	NA	NA	NA	NA	NA	NA	NA	NA	NA	NA	NA	NA
ID1564	10	Gowan_Hill	7	A	122	6	9	3.72	185	6	3	4	0	NA	NA	NA	NA	NA	NA	NA	NA	NA	NA
ID1565	19	Gowan_Hill	6	G	NA	NA	NA	NA	NA	NA	NA	NA	NA	NA	NA	NA	NA	NA	NA	NA	NA	NA	NA
ID1566	3	Gowan_Hill	6	G	NA	NA	NA	NA	NA	NA	NA	NA	NA	NA	NA	NA	NA	NA	NA	NA	NA	NA	NA
ID1567	19	Gowan_Hill	6	G	71	NA	NA	NA	NA	NA	NA	NA	NA	NA	NA	NA	NA	NA	NA	NA	NA	NA	NA
ID1568	5	Gowan_Hill	6	G	88	NA	NA	NA	NA	NA	NA	NA	NA	NA	NA	NA	NA	NA	NA	NA	NA	NA	NA
ID1569	6	Gowan_Hill	6	G	158	6	5	NA	241	3	4	1	0	NA	NA	NA	NA	NA	NA	NA	NA	NA	NA
ID1570	20	Gowan_Hill	6	G	56	NA	NA	NA	NA	NA	NA	NA	NA	NA	NA	NA	NA	NA	NA	NA	NA	NA	NA
ID1571	19	Gowan_Hill	6	D	NA	NA	NA	NA	NA	NA	NA	NA	NA	NA	NA	NA	NA	NA	NA	NA	NA	NA	NA
ID1572	25	Gowan_Hill	6	D	139	6	3	NA	204	3	3	3	0	NA	NA	NA	NA	NA	NA	NA	NA	NA	NA
ID1573	22	Gowan_Hill	6	D	201	6	9	NA	416	4	3	3	0	NA	NA	NA	NA	NA	NA	NA	NA	NA	NA
ID1574	26	Gowan_Hill	6	D	141	4	9	NA	274	2	3	9	0	NA	NA	NA	NA	NA	NA	NA	NA	NA	NA
ID1575	20	Gowan_Hill	6	D	177	8	9	NA	364	3	3	9	0	NA	NA	NA	NA	NA	NA	NA	NA	NA	NA
ID1576	14	Gowan_Hill	6	D	130	6	9	NA	237	2	4	3	0	NA	NA	NA	NA	NA	NA	NA	NA	NA	NA
ID1577	21	Gowan_Hill	5	F	145	9	9	NA	230	4	4	9	0	NA	NA	NA	NA	NA	NA	NA	NA	NA	NA
ID1578	21	Gowan_Hill	5	F	154	6	9	NA	291	4	4	9	0	NA	NA	NA	NA	NA	NA	NA	NA	NA	NA
ID1579	25	Gowan_Hill	5	F	166	7	9	NA	341	7	4	9	1	NA	NA	NA	NA	NA	NA	NA	NA	NA	NA
ID1580	21	Gowan_Hill	5	F	158	6	9	NA	307	6	3	8	1	NA	NA	NA	NA	NA	NA	NA	NA	NA	NA
ID1581	25	Gowan_Hill	5	F	90	NA	NA	NA	229	7	4	9	1	NA	NA	NA	NA	NA	NA	NA	NA	NA	NA
ID1582	25	Gowan_Hill	5	F	NA	NA	NA	NA	NA	NA	NA	NA	NA	NA	NA	NA	NA	NA	NA	NA	NA	NA	NA
ID1583	21	Gowan_Hill	5	D	126	7	9	NA	242	4	4	9	0	NA	NA	NA	NA	NA	NA	NA	NA	NA	NA
ID1584	25	Gowan_Hill	5	D	173	6	9	NA	269	3	6	1	0	NA	NA	NA	NA	NA	NA	NA	NA	NA	NA
ID1585	8	Gowan_Hill	5	D	NA	NA	NA	NA	NA	NA	NA	NA	NA	NA	NA	NA	NA	NA	NA	NA	NA	NA	NA
ID1586	14	Gowan_Hill	5	D	162	6	3	NA	477	6	2	2	0	NA	NA	NA	NA	NA	NA	NA	NA	NA	NA
ID1587	25	Gowan_Hill	5	D	134	7	9	NA	287	6	3	8	1	NA	NA	NA	NA	NA	NA	NA	NA	NA	NA
ID1588	21	Gowan_Hill	5	D	176	4	9	NA	300	6	2	1	0	NA	NA	NA	NA	NA	NA	NA	NA	NA	NA
ID1589	8	Gowan_Hill	12	A	168	2	9	3.15	309	3	3	1	0	NA	NA	NA	NA	NA	NA	NA	NA	NA	NA
ID1590	2	Gowan_Hill	12	A	184	3	9	3.59	363	6	2	4	1	NA	NA	NA	NA	NA	NA	NA	NA	NA	NA
ID1591	28	Gowan_Hill	12	A	155	8	9	4.23	241	7	7	9	1	NA	NA	NA	NA	NA	NA	NA	NA	NA	NA
ID1592	18	Gowan_Hill	12	A	113	9	3	3.88	212	7	2	8	0	NA	NA	NA	NA	NA	NA	NA	NA	NA	NA
ID1593	21	Gowan_Hill	12	A	148	6	9	3.42	287	7	7	9	0	NA	NA	NA	NA	NA	NA	NA	NA	NA	NA
ID1594	5	Gowan_Hill	12	A	NA	NA	NA	NA	NA	NA	NA	NA	NA	NA	NA	NA	NA	NA	NA	NA	NA	NA	NA
ID1595	1	Gowan_Hill	12	E	200	7	7	3.96	311	6	6	2	0	NA	NA	NA	NA	NA	NA	NA	NA	NA	NA
ID1596	14	Gowan_Hill	12	E	189	4	9	3.1	278	3	4	4	0	NA	NA	NA	NA	NA	NA	NA	NA	NA	NA
ID1597	25	Gowan_Hill	12	E	137	6	9	4.26	285	4	6	9	1	NA	NA	NA	NA	NA	NA	NA	NA	NA	NA
ID1598	21	Gowan_Hill	12	E	171	4	3	3.33	354	2	2	2	0	NA	NA	NA	NA	NA	NA	NA	NA	NA	NA
ID1599	13	Gowan_Hill	12	E	209	6	9	2.73	343	2	3	4	0	NA	NA	NA	NA	NA	NA	NA	NA	NA	NA
ID1600	25	Gowan_Hill	12	E	110	8	9	3.32	163	7	7	9	0	NA	NA	NA	NA	NA	NA	NA	NA	NA	NA
ID1601	22	Gowan_Hill	12	G	155	6	3	3.5	318	6	2	8	0	NA	NA	NA	NA	NA	NA	NA	NA	NA	NA
ID1602	21	Gowan_Hill	12	G	147	6	9	NA	249	3	7	9	0	NA	NA	NA	NA	NA	NA	NA	NA	NA	NA
ID1603	7	Gowan_Hill	12	G	173	7	8	3.73	312	4	3	4	0	NA	NA	NA	NA	NA	NA	NA	NA	NA	NA
ID1604	28	Gowan_Hill	12	G	NA	NA	NA	NA	NA	NA	NA	NA	NA	NA	NA	NA	NA	NA	NA	NA	NA	NA	NA
ID1605	13	Gowan_Hill	12	G	177	4	9	4.33	287	3	4	2	0	NA	NA	NA	NA	NA	NA	NA	NA	NA	NA
ID1606	1	Gowan_Hill	12	G	196	6	6	3.15	NA	NA	NA	NA	NA	NA	NA	NA	NA	NA	NA	NA	NA	NA	NA
ID1607	14	Gowan_Hill	11	F	186	6	3	NA	319	4	2	2	0	NA	NA	NA	NA	NA	NA	NA	NA	NA	NA
ID1608	1	Gowan_Hill	11	F	181	6	6	4.3	324	6	6	2	0	NA	NA	NA	NA	NA	NA	NA	NA	NA	NA
ID1609	7	Gowan_Hill	11	F	168	3	7	3.86	260	3	1	1	0	NA	NA	NA	NA	NA	NA	NA	NA	NA	NA
ID1610	8	Gowan_Hill	11	F	160	4	9	3.26	216	2	3	2	0	NA	NA	NA	NA	NA	NA	NA	NA	NA	NA
ID1611	25	Gowan_Hill	11	F	172	6	8	3.78	333	6	4	9	1	NA	NA	NA	NA	NA	NA	NA	NA	NA	NA
ID1612	28	Gowan_Hill	11	B	157	6	3	3.5	253	3	7	3	0	NA	NA	NA	NA	NA	NA	NA	NA	NA	NA
ID1613	12	Gowan_Hill	11	B	195	4	9	3.96	361	3	4	3	0	NA	NA	NA	NA	NA	NA	NA	NA	NA	NA
ID1614	21	Gowan_Hill	11	B	166	6	6	3.34	258	6	3	4	0	NA	NA	NA	NA	NA	NA	NA	NA	NA	NA
ID1615	13	Gowan_Hill	11	B	174	6	3	3.62	333	6	2	2	0	NA	NA	NA	NA	NA	NA	NA	NA	NA	NA
ID1616	13	Gowan_Hill	11	B	176	3	2	3.53	289	1	1	1	0	NA	NA	NA	NA	NA	NA	NA	NA	NA	NA
ID1617	14	Gowan_Hill	11	B	175	6	3	4.1	280	1	3	1	0	NA	NA	NA	NA	NA	NA	NA	NA	NA	NA
ID1618	22	Gowan_Hill	10	D	237	6	2	3.41	446	4	1	1	0	NA	NA	NA	NA	NA	NA	NA	NA	NA	NA
ID1619	14	Gowan_Hill	10	D	188	7	3	3.13	296	3	4	3	0	NA	NA	NA	NA	NA	NA	NA	NA	NA	NA
ID1620	6	Gowan_Hill	10	D	154	6	9	3.76	289	6	3	8	1	NA	NA	NA	NA	NA	NA	NA	NA	NA	NA
ID1621	25	Gowan_Hill	10	D	178	4	1	2.78	213	1	1	1	0	NA	NA	NA	NA	NA	NA	NA	NA	NA	NA
ID1622	8	Gowan_Hill	10	D	163	6	7	3.55	242	2	6	3	0	NA	NA	NA	NA	NA	NA	NA	NA	NA	NA
ID1623	19	Gowan_Hill	10	D	124	6	9	3.96	228	7	7	9	0	NA	NA	NA	NA	NA	NA	NA	NA	NA	NA
ID1624	14	Gowan_Hill	10	F	180	6	3	3.41	346	6	3	3	0	NA	NA	NA	NA	NA	NA	NA	NA	NA	NA
ID1625	14	Gowan_Hill	10	F	172	6	1	3.67	297	4	7	1	0	NA	NA	NA	NA	NA	NA	NA	NA	NA	NA
ID1626	8	Gowan_Hill	10	F	197	6	4	3.19	288	2	4	1	0	NA	NA	NA	NA	NA	NA	NA	NA	NA	NA
ID1627	22	Gowan_Hill	10	F	178	6	7	4.1	NA	NA	NA	NA	NA	NA	NA	NA	NA	NA	NA	NA	NA	NA	NA
ID1628	14	Gowan_Hill	10	F	160	4	6	3.42	267	2	6	1	0	NA	NA	NA	NA	NA	NA	NA	NA	NA	NA
ID1629	17	Gowan_Hill	10	F	149	7	9	3.59	245	7	6	2	0	NA	NA	NA	NA	NA	NA	NA	NA	NA	NA
ID1630	7	Gowan_Hill	10	B	206	3	8	3.16	343	4	6	3	0	NA	NA	NA	NA	NA	NA	NA	NA	NA	NA
ID1631	14	Gowan_Hill	10	B	172	4	9	3.21	NA	NA	NA	NA	NA	NA	NA	NA	NA	NA	NA	NA	NA	NA	NA
ID1632	15	Gowan_Hill	10	B	194	4	9	3.23	340	4	6	1	0	NA	NA	NA	NA	NA	NA	NA	NA	NA	NA
ID1633	14	Gowan_Hill	10	B	150	6	6	3.19	318	3	2	9	0	NA	NA	NA	NA	NA	NA	NA	NA	NA	NA
ID1634	22	Gowan_Hill	10	B	177	4	4	3.27	280	3	1	3	0	NA	NA	NA	NA	NA	NA	NA	NA	NA	NA
ID1635	12	Gowan_Hill	10	B	147	7	9	4.05	237	3	6	9	0	NA	NA	NA	NA	NA	NA	NA	NA	NA	NA
ID1636	1	Gowan_Hill	10	G	172	6	6	3.12	320	4	2	9	0	NA	NA	NA	NA	NA	NA	NA	NA	NA	NA
ID1637	6	Gowan_Hill	10	G	162	4	9	3.68	272	4	7	4	0	NA	NA	NA	NA	NA	NA	NA	NA	NA	NA
ID1638	17	Gowan_Hill	10	G	168	3	9	3.91	250	2	4	4	0	NA	NA	NA	NA	NA	NA	NA	NA	NA	NA
ID1639	19	Gowan_Hill	10	G	210	6	9	3.13	380	7	6	4	0	NA	NA	NA	NA	NA	NA	NA	NA	NA	NA
ID1640	25	Gowan_Hill	10	G	173	4	9	3.6	275	2	6	3	0	NA	NA	NA	NA	NA	NA	NA	NA	NA	NA
ID1641	19	Gowan_Hill	7	D	NA	NA	NA	NA	NA	NA	NA	NA	NA	NA	NA	NA	NA	NA	NA	NA	NA	NA	NA
ID1642	21	Gowan_Hill	7	D	180	2	9	3.41	266	2	6	9	0	NA	NA	NA	NA	NA	NA	NA	NA	NA	NA
ID1643	7	Gowan_Hill	7	D	200	7	9	2.83	360	4	4	4	0	NA	NA	NA	NA	NA	NA	NA	NA	NA	NA
ID1644	20	Gowan_Hill	7	D	159	4	6	3.89	252	3	4	8	0	NA	NA	NA	NA	NA	NA	NA	NA	NA	NA
ID1645	8	Gowan_Hill	7	D	212	6	9	3.27	357	3	3	8	0	NA	NA	NA	NA	NA	NA	NA	NA	NA	NA
ID1646	28	Gowan_Hill	7	F	75	NA	NA	NA	NA	NA	NA	NA	NA	NA	NA	NA	NA	NA	NA	NA	NA	NA	NA
ID1647	28	Gowan_Hill	7	F	176	2	9	3.72	273	2	2	2	0	NA	NA	NA	NA	NA	NA	NA	NA	NA	NA
ID1648	14	Gowan_Hill	7	F	138	8	9	NA	258	7	3	9	1	NA	NA	NA	NA	NA	NA	NA	NA	NA	NA
ID1649	5	Gowan_Hill	7	F	167	7	9	NA	384	8	2	9	1	NA	NA	NA	NA	NA	NA	NA	NA	NA	NA
ID1650	23	Gowan_Hill	7	C	213	4	8	3.11	332	6	3	8	0	NA	NA	NA	NA	NA	NA	NA	NA	NA	NA
ID1651	21	Gowan_Hill	7	C	204	7	9	NA	362	7	6	9	1	NA	NA	NA	NA	NA	NA	NA	NA	NA	NA
ID1652	7	Gowan_Hill	7	C	142	8	9	3.26	262	3	4	9	0	NA	NA	NA	NA	NA	NA	NA	NA	NA	NA
ID1653	19	Gowan_Hill	7	C	156	4	9	3.67	294	4	4	3	0	NA	NA	NA	NA	NA	NA	NA	NA	NA	NA
ID1654	21	Gowan_Hill	7	C	NA	NA	NA	NA	NA	NA	NA	NA	NA	NA	NA	NA	NA	NA	NA	NA	NA	NA	NA
ID1655	25	Gowan_Hill	7	C	189	7	9	3.42	307	2	3	1	0	NA	NA	NA	NA	NA	NA	NA	NA	NA	NA
ID1656	22	Gowan_Hill	6	B	160	8	9	NA	313	3	2	4	0	NA	NA	NA	NA	NA	NA	NA	NA	NA	NA
ID1657	17	Gowan_Hill	6	B	213	4	9	NA	NA	NA	NA	NA	NA	NA	NA	NA	NA	NA	NA	NA	NA	NA	NA
ID1658	4	Gowan_Hill	6	B	180	3	9	NA	NA	NA	NA	NA	NA	NA	NA	NA	NA	NA	NA	NA	NA	NA	NA
ID1659	20	Gowan_Hill	6	B	209	6	9	NA	395	3	4	9	0	NA	NA	NA	NA	NA	NA	NA	NA	NA	NA
ID1660	13	Gowan_Hill	6	B	193	4	9	NA	299	4	3	1	0	NA	NA	NA	NA	NA	NA	NA	NA	NA	NA
ID1661	25	Gowan_Hill	6	A	186	3	9	NA	346	3	7	9	0	NA	NA	NA	NA	NA	NA	NA	NA	NA	NA
ID1662	5	Gowan_Hill	6	A	184	4	9	NA	372	1	2	4	0	NA	NA	NA	NA	NA	NA	NA	NA	NA	NA
ID1663	21	Gowan_Hill	6	A	169	7	9	NA	249	2	3	3	0	NA	NA	NA	NA	NA	NA	NA	NA	NA	NA
ID1664	8	Gowan_Hill	6	A	155	3	9	NA	206	1	3	1	0	NA	NA	NA	NA	NA	NA	NA	NA	NA	NA
ID1665	2	Gowan_Hill	6	A	168	6	3	NA	307	2	2	4	0	NA	NA	NA	NA	NA	NA	NA	NA	NA	NA
ID1666	25	Gowan_Hill	6	A	177	6	3	NA	282	3	2	1	0	NA	NA	NA	NA	NA	NA	NA	NA	NA	NA
ID1667	15	Gowan_Hill	5	A	209	6	9	NA	361	6	3	3	0	NA	NA	NA	NA	NA	NA	NA	NA	NA	NA
ID1668	12	Gowan_Hill	5	A	NA	NA	NA	NA	NA	NA	NA	NA	NA	NA	NA	NA	NA	NA	NA	NA	NA	NA	NA
ID1669	8	Gowan_Hill	5	A	160	6	3	NA	209	2	2	1	0	NA	NA	NA	NA	NA	NA	NA	NA	NA	NA
ID1670	5	Gowan_Hill	5	A	NA	NA	NA	NA	NA	NA	NA	NA	NA	NA	NA	NA	NA	NA	NA	NA	NA	NA	NA
ID1671	18	Gowan_Hill	5	A	158	7	3	NA	370	3	3	2	0	NA	NA	NA	NA	NA	NA	NA	NA	NA	NA
ID1672	21	Gowan_Hill	5	G	42	NA	NA	NA	NA	NA	NA	NA	NA	NA	NA	NA	NA	NA	NA	NA	NA	NA	NA
ID1673	20	Gowan_Hill	5	G	155	7	9	NA	312	8	1	2	0	NA	NA	NA	NA	NA	NA	NA	NA	NA	NA
ID1674	6	Gowan_Hill	5	G	NA	NA	NA	NA	NA	NA	NA	NA	NA	NA	NA	NA	NA	NA	NA	NA	NA	NA	NA
ID1675	13	Gowan_Hill	5	G	139	8	9	NA	282	8	3	9	1	NA	NA	NA	NA	NA	NA	NA	NA	NA	NA
ID1676	25	Gowan_Hill	5	G	NA	NA	NA	NA	NA	NA	NA	NA	NA	NA	NA	NA	NA	NA	NA	NA	NA	NA	NA
ID1677	19	Gowan_Hill	5	G	200	4	9	NA	324	3	2	1	0	NA	NA	NA	NA	NA	NA	NA	NA	NA	NA
ID1678	10	Gowan_Hill	12	A	NA	NA	NA	NA	NA	NA	NA	NA	NA	NA	NA	NA	NA	NA	NA	NA	NA	NA	NA
ID1679	25	Gowan_Hill	12	A	178	3	9	3.99	324	2	4	3	0	NA	NA	NA	NA	NA	NA	NA	NA	NA	NA
ID1680	22	Gowan_Hill	12	A	219	7	5	3.97	375	7	2	2	0	NA	NA	NA	NA	NA	NA	NA	NA	NA	NA
ID1681	15	Gowan_Hill	12	A	177	6	3	3.56	342	6	7	2	0	NA	NA	NA	NA	NA	NA	NA	NA	NA	NA
ID1682	12	Gowan_Hill	12	A	181	4	9	3.8	267	6	6	3	0	NA	NA	NA	NA	NA	NA	NA	NA	NA	NA
ID1683	19	Gowan_Hill	12	A	171	3	9	3.42	316	3	4	8	0	NA	NA	NA	NA	NA	NA	NA	NA	NA	NA
ID1684	13	Gowan_Hill	12	E	165	6	9	3.88	326	4	3	9	0	NA	NA	NA	NA	NA	NA	NA	NA	NA	NA
ID1685	25	Gowan_Hill	12	E	199	6	9	4.36	323	4	1	3	0	NA	NA	NA	NA	NA	NA	NA	NA	NA	NA
ID1686	1	Gowan_Hill	12	E	207	7	9	3.23	372	4	4	8	0	NA	NA	NA	NA	NA	NA	NA	NA	NA	NA
ID1687	20	Gowan_Hill	12	E	149	7	7	3.73	203	3	6	4	0	NA	NA	NA	NA	NA	NA	NA	NA	NA	NA
ID1688	12	Gowan_Hill	12	E	172	7	9	3.58	326	4	3	1	0	NA	NA	NA	NA	NA	NA	NA	NA	NA	NA
ID1689	5	Gowan_Hill	12	E	204	3	9	3.69	319	2	3	3	0	NA	NA	NA	NA	NA	NA	NA	NA	NA	NA
ID1690	20	Gowan_Hill	12	G	142	6	3	4	247	6	7	8	0	NA	NA	NA	NA	NA	NA	NA	NA	NA	NA
ID1691	22	Gowan_Hill	12	G	184	4	7	3.6	270	2	7	3	0	NA	NA	NA	NA	NA	NA	NA	NA	NA	NA
ID1692	21	Gowan_Hill	12	G	172	6	9	3.77	353	4	7	2	0	NA	NA	NA	NA	NA	NA	NA	NA	NA	NA
ID1693	14	Gowan_Hill	12	G	57	NA	NA	NA	NA	NA	NA	NA	NA	NA	NA	NA	NA	NA	NA	NA	NA	NA	NA
ID1694	8	Gowan_Hill	12	G	167	4	9	3.82	326	2	2	2	0	NA	NA	NA	NA	NA	NA	NA	NA	NA	NA
ID1695	1	Gowan_Hill	12	G	177	7	9	3.81	330	4	3	4	0	NA	NA	NA	NA	NA	NA	NA	NA	NA	NA
ID1696	19	Gowan_Hill	11	F	175	6	9	3.8	336	4	6	4	0	NA	NA	NA	NA	NA	NA	NA	NA	NA	NA
ID1697	3	Gowan_Hill	11	F	214	2	9	3.45	335	2	3	3	0	NA	NA	NA	NA	NA	NA	NA	NA	NA	NA
ID1698	21	Gowan_Hill	11	F	184	6	3	3.91	314	4	3	2	0	NA	NA	NA	NA	NA	NA	NA	NA	NA	NA
ID1699	14	Gowan_Hill	11	F	183	6	1	3.5	314	1	3	3	0	NA	NA	NA	NA	NA	NA	NA	NA	NA	NA
ID1700	28	Gowan_Hill	11	F	NA	NA	NA	NA	NA	NA	NA	NA	NA	NA	NA	NA	NA	NA	NA	NA	NA	NA	NA
ID1701	4	Gowan_Hill	11	B	215	4	9	3.93	326	1	3	1	0	NA	NA	NA	NA	NA	NA	NA	NA	NA	NA
ID1702	20	Gowan_Hill	11	B	194	7	9	3.63	393	3	4	1	0	NA	NA	NA	NA	NA	NA	NA	NA	NA	NA
ID1703	21	Gowan_Hill	11	B	179	6	9	3.39	NA	NA	NA	NA	NA	NA	NA	NA	NA	NA	NA	NA	NA	NA	NA
ID1704	1	Gowan_Hill	11	B	164	4	3	3.5	262	4	6	2	0	NA	NA	NA	NA	NA	NA	NA	NA	NA	NA
ID1705	18	Gowan_Hill	11	B	111	3	9	3.97	174	1	3	1	0	NA	NA	NA	NA	NA	NA	NA	NA	NA	NA
ID1706	10	Gowan_Hill	11	B	191	2	9	3.95	277	2	3	1	0	NA	NA	NA	NA	NA	NA	NA	NA	NA	NA
ID1707	18	Gowan_Hill	10	D	140	7	7	2.79	225	7	2	8	0	NA	NA	NA	NA	NA	NA	NA	NA	NA	NA
ID1708	1	Gowan_Hill	10	D	170	6	9	3.27	348	6	4	9	1	NA	NA	NA	NA	NA	NA	NA	NA	NA	NA
ID1709	21	Gowan_Hill	10	D	188	6	9	3.47	348	3	1	4	0	NA	NA	NA	NA	NA	NA	NA	NA	NA	NA
ID1710	14	Gowan_Hill	10	D	185	4	7	2.84	286	4	3	3	0	NA	NA	NA	NA	NA	NA	NA	NA	NA	NA
ID1711	13	Gowan_Hill	10	D	165	3	9	3.88	314	3	3	3	0	NA	NA	NA	NA	NA	NA	NA	NA	NA	NA
ID1712	5	Gowan_Hill	10	D	176	6	7	3.63	304	3	2	2	0	NA	NA	NA	NA	NA	NA	NA	NA	NA	NA
ID1713	1	Gowan_Hill	10	F	173	3	3	3.78	247	2	4	3	0	NA	NA	NA	NA	NA	NA	NA	NA	NA	NA
ID1714	20	Gowan_Hill	10	F	159	4	9	3.8	277	3	2	3	0	NA	NA	NA	NA	NA	NA	NA	NA	NA	NA
ID1715	1	Gowan_Hill	10	F	150	7	8	3.24	277	7	2	9	1	NA	NA	NA	NA	NA	NA	NA	NA	NA	NA
ID1716	5	Gowan_Hill	10	F	189	4	9	3.4	369	7	2	4	0	NA	NA	NA	NA	NA	NA	NA	NA	NA	NA
ID1717	20	Gowan_Hill	10	F	158	2	9	4.29	294	4	3	3	0	NA	NA	NA	NA	NA	NA	NA	NA	NA	NA
ID1718	20	Gowan_Hill	10	F	95	NA	NA	4.01	207	8	2	8	0	NA	NA	NA	NA	NA	NA	NA	NA	NA	NA
ID1719	20	Gowan_Hill	10	B	180	3	3	3.13	323	2	2	4	0	NA	NA	NA	NA	NA	NA	NA	NA	NA	NA
ID1720	4	Gowan_Hill	10	B	148	4	7	3.22	249	1	4	3	0	NA	NA	NA	NA	NA	NA	NA	NA	NA	NA
ID1721	5	Gowan_Hill	10	B	148	6	9	NA	309	7	7	9	1	NA	NA	NA	NA	NA	NA	NA	NA	NA	NA
ID1722	17	Gowan_Hill	10	B	154	7	9	3.77	328	4	4	2	0	NA	NA	NA	NA	NA	NA	NA	NA	NA	NA
ID1723	13	Gowan_Hill	10	B	193	3	6	2.89	321	2	3	4	0	NA	NA	NA	NA	NA	NA	NA	NA	NA	NA
ID1724	3	Gowan_Hill	10	G	207	6	7	3.85	319	4	6	4	0	NA	NA	NA	NA	NA	NA	NA	NA	NA	NA
ID1725	21	Gowan_Hill	10	G	164	6	9	3.9	318	7	7	4	1	NA	NA	NA	NA	NA	NA	NA	NA	NA	NA
ID1726	11	Gowan_Hill	10	G	206	6	9	3.89	318	6	3	3	0	NA	NA	NA	NA	NA	NA	NA	NA	NA	NA
ID1727	5	Gowan_Hill	10	G	188	2	7	3.17	295	3	3	3	0	NA	NA	NA	NA	NA	NA	NA	NA	NA	NA
ID1728	20	Gowan_Hill	10	G	NA	NA	NA	NA	NA	NA	NA	NA	NA	NA	NA	NA	NA	NA	NA	NA	NA	NA	NA
ID1729	22	Gowan_Hill	10	G	153	7	9	3.35	220	3	1	1	0	NA	NA	NA	NA	NA	NA	NA	NA	NA	NA
ID1730	14	Gowan_Hill	7	D	161	3	9	3.03	285	1	2	1	0	NA	NA	NA	NA	NA	NA	NA	NA	NA	NA
ID1731	25	Gowan_Hill	7	D	131	2	9	3.57	238	2	2	3	0	NA	NA	NA	NA	NA	NA	NA	NA	NA	NA
ID1732	20	Gowan_Hill	7	D	NA	NA	NA	NA	NA	NA	NA	NA	NA	NA	NA	NA	NA	NA	NA	NA	NA	NA	NA
ID1733	25	Gowan_Hill	7	D	160	7	9	3.89	304	9	7	9	1	NA	NA	NA	NA	NA	NA	NA	NA	NA	NA
ID1734	6	Gowan_Hill	7	D	159	4	9	3.96	289	6	8	9	1	NA	NA	NA	NA	NA	NA	NA	NA	NA	NA
ID1735	21	Gowan_Hill	7	D	146	7	9	3.38	211	4	4	4	0	NA	NA	NA	NA	NA	NA	NA	NA	NA	NA
ID1736	6	Gowan_Hill	7	F	240	6	5	3.18	376	3	6	3	0	NA	NA	NA	NA	NA	NA	NA	NA	NA	NA
ID1737	21	Gowan_Hill	7	F	155	7	9	3.87	252	3	4	4	0	NA	NA	NA	NA	NA	NA	NA	NA	NA	NA
ID1738	21	Gowan_Hill	7	F	145	6	9	3.96	247	6	7	8	1	NA	NA	NA	NA	NA	NA	NA	NA	NA	NA
ID1739	28	Gowan_Hill	7	F	174	6	9	3.67	346	6	4	3	0	NA	NA	NA	NA	NA	NA	NA	NA	NA	NA
ID1740	21	Gowan_Hill	7	F	154	6	3	3.56	257	7	6	4	0	NA	NA	NA	NA	NA	NA	NA	NA	NA	NA
ID1741	25	Gowan_Hill	7	F	143	4	9	4.01	205	2	4	2	0	NA	NA	NA	NA	NA	NA	NA	NA	NA	NA
ID1742	22	Gowan_Hill	7	C	193	3	7	3.88	245	3	2	8	0	NA	NA	NA	NA	NA	NA	NA	NA	NA	NA
ID1743	21	Gowan_Hill	7	C	183	6	9	3.77	347	6	6	9	1	NA	NA	NA	NA	NA	NA	NA	NA	NA	NA
ID1744	20	Gowan_Hill	7	C	180	7	9	3.45	378	4	4	9	1	NA	NA	NA	NA	NA	NA	NA	NA	NA	NA
ID1745	25	Gowan_Hill	7	C	95	NA	NA	4.14	230	4	2	4	0	NA	NA	NA	NA	NA	NA	NA	NA	NA	NA
ID1746	7	Gowan_Hill	7	C	175	2	9	3.24	306	2	3	2	0	NA	NA	NA	NA	NA	NA	NA	NA	NA	NA
ID1747	10	Gowan_Hill	7	C	NA	NA	NA	NA	NA	NA	NA	NA	NA	NA	NA	NA	NA	NA	NA	NA	NA	NA	NA
ID1748	7	Gowan_Hill	6	B	179	4	4	NA	363	1	3	1	0	NA	NA	NA	NA	NA	NA	NA	NA	NA	NA
ID1749	20	Gowan_Hill	6	B	201	6	9	NA	241	3	3	4	0	NA	NA	NA	NA	NA	NA	NA	NA	NA	NA
ID1750	20	Gowan_Hill	6	B	203	4	7	NA	296	3	3	1	0	NA	NA	NA	NA	NA	NA	NA	NA	NA	NA
ID1751	1	Gowan_Hill	6	B	147	6	9	NA	197	2	6	2	0	NA	NA	NA	NA	NA	NA	NA	NA	NA	NA
ID1752	18	Gowan_Hill	6	B	NA	NA	NA	NA	NA	NA	NA	NA	NA	NA	NA	NA	NA	NA	NA	NA	NA	NA	NA
ID1753	13	Gowan_Hill	6	A	184	6	9	NA	263	6	4	1	0	NA	NA	NA	NA	NA	NA	NA	NA	NA	NA
ID1754	15	Gowan_Hill	6	A	173	3	9	NA	267	2	4	3	0	NA	NA	NA	NA	NA	NA	NA	NA	NA	NA
ID1755	7	Gowan_Hill	6	A	189	4	9	NA	337	4	6	2	0	NA	NA	NA	NA	NA	NA	NA	NA	NA	NA
ID1756	8	Gowan_Hill	6	A	146	7	9	NA	307	3	3	9	0	NA	NA	NA	NA	NA	NA	NA	NA	NA	NA
ID1757	1	Gowan_Hill	6	A	165	6	9	NA	313	6	2	4	0	NA	NA	NA	NA	NA	NA	NA	NA	NA	NA
ID1758	17	Gowan_Hill	6	A	121	7	9	NA	235	4	1	9	1	NA	NA	NA	NA	NA	NA	NA	NA	NA	NA
ID1759	3	Gowan_Hill	5	A	203	6	9	NA	379	4	2	2	0	NA	NA	NA	NA	NA	NA	NA	NA	NA	NA
ID1760	20	Gowan_Hill	5	A	NA	NA	NA	NA	NA	NA	NA	NA	NA	NA	NA	NA	NA	NA	NA	NA	NA	NA	NA
ID1761	17	Gowan_Hill	5	A	NA	NA	NA	NA	NA	NA	NA	NA	NA	NA	NA	NA	NA	NA	NA	NA	NA	NA	NA
ID1762	22	Gowan_Hill	5	A	181	6	3	NA	401	4	6	2	0	NA	NA	NA	NA	NA	NA	NA	NA	NA	NA
ID1763	6	Gowan_Hill	5	A	49	NA	NA	NA	NA	NA	NA	NA	NA	NA	NA	NA	NA	NA	NA	NA	NA	NA	NA
ID1764	20	Gowan_Hill	5	A	NA	NA	NA	NA	NA	NA	NA	NA	NA	NA	NA	NA	NA	NA	NA	NA	NA	NA	NA
ID1765	28	Gowan_Hill	5	G	215	7	9	NA	397	9	3	9	1	NA	NA	NA	NA	NA	NA	NA	NA	NA	NA
ID1766	22	Gowan_Hill	5	G	141	1	9	NA	233	1	3	3	0	NA	NA	NA	NA	NA	NA	NA	NA	NA	NA
ID1767	14	Gowan_Hill	5	G	159	6	9	NA	342	8	4	4	1	NA	NA	NA	NA	NA	NA	NA	NA	NA	NA
ID1768	14	Gowan_Hill	5	G	NA	NA	NA	NA	NA	NA	NA	NA	NA	NA	NA	NA	NA	NA	NA	NA	NA	NA	NA
ID1769	21	Gowan_Hill	5	G	159	6	3	NA	319	3	4	2	0	NA	NA	NA	NA	NA	NA	NA	NA	NA	NA
ID1770	14	Gowan_Hill	12	A	193	6	9	3.2	357	2	4	3	0	NA	NA	NA	NA	NA	NA	NA	NA	NA	NA
ID1771	13	Gowan_Hill	12	A	175	3	9	3.46	285	1	1	1	0	NA	NA	NA	NA	NA	NA	NA	NA	NA	NA
ID1772	25	Gowan_Hill	12	A	184	2	9	3.99	303	2	2	3	0	NA	NA	NA	NA	NA	NA	NA	NA	NA	NA
ID1773	14	Gowan_Hill	12	A	183	7	8	3.88	268	6	6	3	0	NA	NA	NA	NA	NA	NA	NA	NA	NA	NA
ID1774	1	Gowan_Hill	12	E	178	3	9	3.82	290	2	3	8	0	NA	NA	NA	NA	NA	NA	NA	NA	NA	NA
ID1775	17	Gowan_Hill	12	E	183	6	3	3.67	321	1	1	2	0	NA	NA	NA	NA	NA	NA	NA	NA	NA	NA
ID1776	14	Gowan_Hill	12	E	183	6	9	3.44	312	3	2	4	0	NA	NA	NA	NA	NA	NA	NA	NA	NA	NA
ID1777	21	Gowan_Hill	12	E	177	6	9	3.94	300	2	6	4	0	NA	NA	NA	NA	NA	NA	NA	NA	NA	NA
ID1778	20	Gowan_Hill	12	E	178	3	9	3.38	348	2	3	9	0	NA	NA	NA	NA	NA	NA	NA	NA	NA	NA
ID1779	13	Gowan_Hill	12	G	184	6	9	2.85	381	1	3	1	0	NA	NA	NA	NA	NA	NA	NA	NA	NA	NA
ID1780	6	Gowan_Hill	12	G	178	4	6	3.37	299	6	1	4	0	NA	NA	NA	NA	NA	NA	NA	NA	NA	NA
ID1781	6	Gowan_Hill	12	G	227	4	9	3.79	327	2	1	1	0	NA	NA	NA	NA	NA	NA	NA	NA	NA	NA
ID1782	8	Gowan_Hill	12	G	191	6	3	3.5	276	3	6	3	0	NA	NA	NA	NA	NA	NA	NA	NA	NA	NA
ID1783	21	Gowan_Hill	12	G	174	6	9	3.2	356	4	1	8	0	NA	NA	NA	NA	NA	NA	NA	NA	NA	NA
ID1784	14	Gowan_Hill	11	F	NA	NA	NA	NA	NA	NA	NA	NA	NA	NA	NA	NA	NA	NA	NA	NA	NA	NA	NA
ID1785	19	Gowan_Hill	11	F	178	2	2	2.88	312	3	4	3	0	NA	NA	NA	NA	NA	NA	NA	NA	NA	NA
ID1786	1	Gowan_Hill	11	F	148	4	9	3.17	224	2	6	9	0	NA	NA	NA	NA	NA	NA	NA	NA	NA	NA
ID1787	5	Gowan_Hill	11	F	156	6	8	4.28	225	4	3	3	0	NA	NA	NA	NA	NA	NA	NA	NA	NA	NA
ID1788	6	Gowan_Hill	11	F	163	6	9	3.7	303	6	1	2	0	NA	NA	NA	NA	NA	NA	NA	NA	NA	NA
ID1789	12	Gowan_Hill	11	B	198	6	9	3.4	363	4	3	3	0	NA	NA	NA	NA	NA	NA	NA	NA	NA	NA
ID1790	3	Gowan_Hill	11	B	147	6	9	3.77	261	4	4	9	0	NA	NA	NA	NA	NA	NA	NA	NA	NA	NA
ID1791	5	Gowan_Hill	11	B	160	6	9	3.81	328	7	4	8	1	NA	NA	NA	NA	NA	NA	NA	NA	NA	NA
ID1792	25	Gowan_Hill	11	B	170	3	9	2.89	346	3	4	9	0	NA	NA	NA	NA	NA	NA	NA	NA	NA	NA
ID1793	17	Gowan_Hill	10	D	187	6	7	3.33	368	2	3	3	0	NA	NA	NA	NA	NA	NA	NA	NA	NA	NA
ID1794	25	Gowan_Hill	10	D	183	6	9	NA	261	3	2	9	0	NA	NA	NA	NA	NA	NA	NA	NA	NA	NA
ID1795	20	Gowan_Hill	10	D	171	4	9	3.42	334	3	1	9	0	NA	NA	NA	NA	NA	NA	NA	NA	NA	NA
ID1796	26	Gowan_Hill	10	D	169	6	5	3.86	281	3	3	4	0	NA	NA	NA	NA	NA	NA	NA	NA	NA	NA
ID1797	22	Gowan_Hill	10	D	204	3	9	3.26	324	1	1	1	0	NA	NA	NA	NA	NA	NA	NA	NA	NA	NA
ID1798	20	Gowan_Hill	10	D	68	NA	NA	4.2	NA	NA	NA	NA	NA	NA	NA	NA	NA	NA	NA	NA	NA	NA	NA
ID1799	21	Gowan_Hill	10	F	205	4	9	3.22	337	3	2	3	0	NA	NA	NA	NA	NA	NA	NA	NA	NA	NA
ID1800	28	Gowan_Hill	10	F	153	4	9	3.25	310	3	4	3	0	NA	NA	NA	NA	NA	NA	NA	NA	NA	NA
ID1801	21	Gowan_Hill	10	F	194	6	3	3.75	284	3	6	3	0	NA	NA	NA	NA	NA	NA	NA	NA	NA	NA
ID1802	25	Gowan_Hill	10	F	NA	NA	NA	NA	NA	NA	NA	NA	NA	NA	NA	NA	NA	NA	NA	NA	NA	NA	NA
ID1803	25	Gowan_Hill	10	F	160	6	8	3.26	270	4	3	4	0	NA	NA	NA	NA	NA	NA	NA	NA	NA	NA
ID1804	25	Gowan_Hill	10	F	198	7	9	4	373	2	4	3	0	NA	NA	NA	NA	NA	NA	NA	NA	NA	NA
ID1805	10	Gowan_Hill	10	B	132	8	9	3.13	177	6	3	3	0	NA	NA	NA	NA	NA	NA	NA	NA	NA	NA
ID1806	23	Gowan_Hill	10	B	220	7	9	3.23	299	4	3	1	0	NA	NA	NA	NA	NA	NA	NA	NA	NA	NA
ID1807	18	Gowan_Hill	10	B	202	4	9	2.93	304	3	3	3	0	NA	NA	NA	NA	NA	NA	NA	NA	NA	NA
ID1808	8	Gowan_Hill	10	B	163	3	4	3.25	180	2	3	9	0	NA	NA	NA	NA	NA	NA	NA	NA	NA	NA
ID1809	3	Gowan_Hill	10	B	187	8	9	4.02	315	6	6	9	1	NA	NA	NA	NA	NA	NA	NA	NA	NA	NA
ID1810	7	Gowan_Hill	10	B	179	6	8	3.86	223	1	3	1	0	NA	NA	NA	NA	NA	NA	NA	NA	NA	NA
ID1811	6	Gowan_Hill	10	G	187	6	9	3.47	320	6	4	7	0	NA	NA	NA	NA	NA	NA	NA	NA	NA	NA
ID1812	20	Gowan_Hill	10	G	182	8	9	3.85	326	7	4	8	1	NA	NA	NA	NA	NA	NA	NA	NA	NA	NA
ID1813	7	Gowan_Hill	10	G	203	3	9	3.11	348	1	4	1	0	NA	NA	NA	NA	NA	NA	NA	NA	NA	NA
ID1814	19	Gowan_Hill	10	G	195	4	9	3.8	315	2	3	3	0	NA	NA	NA	NA	NA	NA	NA	NA	NA	NA
ID1815	14	Gowan_Hill	10	G	168	6	3	3.41	318	4	3	1	0	NA	NA	NA	NA	NA	NA	NA	NA	NA	NA
ID1816	7	Gowan_Hill	10	G	165	7	7	3.71	282	3	3	3	0	NA	NA	NA	NA	NA	NA	NA	NA	NA	NA
ID1817	17	Gowan_Hill	7	D	173	7	9	3.14	313	4	3	2	0	NA	NA	NA	NA	NA	NA	NA	NA	NA	NA
ID1818	28	Gowan_Hill	7	D	160	7	9	4.12	255	4	4	3	0	NA	NA	NA	NA	NA	NA	NA	NA	NA	NA
ID1819	20	Gowan_Hill	7	D	135	7	9	3.44	282	6	2	9	1	NA	NA	NA	NA	NA	NA	NA	NA	NA	NA
ID1820	22	Gowan_Hill	7	D	219	2	3	3.23	263	1	3	2	0	NA	NA	NA	NA	NA	NA	NA	NA	NA	NA
ID1821	6	Gowan_Hill	7	D	202	6	7	3.55	289	4	6	8	0	NA	NA	NA	NA	NA	NA	NA	NA	NA	NA
ID1822	14	Gowan_Hill	7	F	120	6	8	3.81	251	4	3	4	0	NA	NA	NA	NA	NA	NA	NA	NA	NA	NA
ID1823	14	Gowan_Hill	7	F	158	6	9	3.3	290	3	1	4	0	NA	NA	NA	NA	NA	NA	NA	NA	NA	NA
ID1824	7	Gowan_Hill	7	F	203	6	4	3.68	322	3	3	3	0	NA	NA	NA	NA	NA	NA	NA	NA	NA	NA
ID1825	19	Gowan_Hill	7	F	198	6	3	3.47	390	4	3	4	0	NA	NA	NA	NA	NA	NA	NA	NA	NA	NA
ID1826	13	Gowan_Hill	7	F	176	4	9	3.19	317	6	4	9	1	NA	NA	NA	NA	NA	NA	NA	NA	NA	NA
ID1827	5	Gowan_Hill	7	F	182	6	5	3.57	NA	NA	NA	NA	NA	NA	NA	NA	NA	NA	NA	NA	NA	NA	NA
ID1828	18	Gowan_Hill	7	C	177	7	9	3.8	368	7	6	9	1	NA	NA	NA	NA	NA	NA	NA	NA	NA	NA
ID1829	28	Gowan_Hill	7	C	87	NA	NA	4.19	NA	NA	NA	NA	NA	NA	NA	NA	NA	NA	NA	NA	NA	NA	NA
ID1830	25	Gowan_Hill	7	C	NA	NA	NA	NA	NA	NA	NA	NA	NA	NA	NA	NA	NA	NA	NA	NA	NA	NA	NA
ID1831	1	Gowan_Hill	7	C	162	6	8	NA	309	6	7	2	0	NA	NA	NA	NA	NA	NA	NA	NA	NA	NA
ID1832	1	Gowan_Hill	7	C	NA	NA	NA	NA	NA	NA	NA	NA	NA	NA	NA	NA	NA	NA	NA	NA	NA	NA	NA
ID1833	5	Gowan_Hill	7	C	233	4	9	3.65	NA	NA	NA	NA	NA	NA	NA	NA	NA	NA	NA	NA	NA	NA	NA
ID1834	14	Gowan_Hill	6	B	155	7	9	NA	299	3	3	3	0	NA	NA	NA	NA	NA	NA	NA	NA	NA	NA
ID1835	25	Gowan_Hill	6	B	NA	NA	NA	NA	NA	NA	NA	NA	NA	NA	NA	NA	NA	NA	NA	NA	NA	NA	NA
ID1836	14	Gowan_Hill	6	B	164	3	8	NA	284	2	1	3	0	NA	NA	NA	NA	NA	NA	NA	NA	NA	NA
ID1837	5	Gowan_Hill	6	B	152	8	9	NA	313	6	6	4	0	NA	NA	NA	NA	NA	NA	NA	NA	NA	NA
ID1838	15	Gowan_Hill	6	B	182	6	3	NA	336	6	6	7	0	NA	NA	NA	NA	NA	NA	NA	NA	NA	NA
ID1839	7	Gowan_Hill	6	B	238	2	9	NA	441	3	3	3	0	NA	NA	NA	NA	NA	NA	NA	NA	NA	NA
ID1840	14	Gowan_Hill	6	A	NA	NA	NA	NA	NA	NA	NA	NA	NA	NA	NA	NA	NA	NA	NA	NA	NA	NA	NA
ID1841	14	Gowan_Hill	6	A	200	6	6	NA	381	3	4	3	0	NA	NA	NA	NA	NA	NA	NA	NA	NA	NA
ID1842	17	Gowan_Hill	6	A	NA	NA	NA	NA	NA	NA	NA	NA	NA	NA	NA	NA	NA	NA	NA	NA	NA	NA	NA
ID1843	3	Gowan_Hill	6	A	191	4	9	NA	304	3	3	4	0	NA	NA	NA	NA	NA	NA	NA	NA	NA	NA
ID1844	5	Gowan_Hill	6	A	209	4	3	NA	309	3	6	2	0	NA	NA	NA	NA	NA	NA	NA	NA	NA	NA
ID1845	25	Gowan_Hill	6	A	206	6	9	NA	309	7	7	8	0	NA	NA	NA	NA	NA	NA	NA	NA	NA	NA
ID1846	13	Gowan_Hill	5	A	187	4	3	NA	277	2	3	3	0	NA	NA	NA	NA	NA	NA	NA	NA	NA	NA
ID1847	14	Gowan_Hill	5	A	153	6	8	NA	304	7	2	3	0	NA	NA	NA	NA	NA	NA	NA	NA	NA	NA
ID1848	1	Gowan_Hill	5	A	172	4	3	NA	272	4	2	2	0	NA	NA	NA	NA	NA	NA	NA	NA	NA	NA
ID1849	21	Gowan_Hill	5	A	200	7	9	NA	359	7	3	9	1	NA	NA	NA	NA	NA	NA	NA	NA	NA	NA
ID1850	7	Gowan_Hill	5	A	210	6	4	NA	368	6	4	2	0	NA	NA	NA	NA	NA	NA	NA	NA	NA	NA
ID1851	21	Gowan_Hill	5	G	216	7	9	NA	443	9	6	9	1	NA	NA	NA	NA	NA	NA	NA	NA	NA	NA
ID1852	22	Gowan_Hill	5	G	106	4	8	NA	284	3	3	9	0	NA	NA	NA	NA	NA	NA	NA	NA	NA	NA
ID1853	5	Gowan_Hill	5	G	NA	NA	NA	NA	NA	NA	NA	NA	NA	NA	NA	NA	NA	NA	NA	NA	NA	NA	NA
ID1854	14	Gowan_Hill	5	G	168	6	8	NA	224	4	3	4	0	NA	NA	NA	NA	NA	NA	NA	NA	NA	NA
ID1855	17	Gowan_Hill	5	G	190	6	6	NA	359	7	4	4	1	NA	NA	NA	NA	NA	NA	NA	NA	NA	NA
ID1856	7	Gowan_Hill	5	G	190	7	9	NA	408	6	3	4	0	NA	NA	NA	NA	NA	NA	NA	NA	NA	NA
ID1857	17	Gowan_Hill	12	A	NA	NA	NA	NA	NA	NA	NA	NA	NA	NA	NA	NA	NA	NA	NA	NA	NA	NA	NA
ID1858	13	Gowan_Hill	12	A	NA	NA	NA	NA	NA	NA	NA	NA	NA	NA	NA	NA	NA	NA	NA	NA	NA	NA	NA
ID1859	8	Gowan_Hill	12	A	NA	NA	NA	NA	NA	NA	NA	NA	NA	NA	NA	NA	NA	NA	NA	NA	NA	NA	NA
ID1860	6	Gowan_Hill	12	A	NA	NA	NA	NA	NA	NA	NA	NA	NA	NA	NA	NA	NA	NA	NA	NA	NA	NA	NA
ID1861	20	Gowan_Hill	12	A	170	3	7	3.86	338	2	4	2	0	NA	NA	NA	NA	NA	NA	NA	NA	NA	NA
ID1862	21	Gowan_Hill	12	A	62	NA	NA	NA	NA	NA	NA	NA	NA	NA	NA	NA	NA	NA	NA	NA	NA	NA	NA
ID1863	8	Gowan_Hill	12	E	NA	NA	NA	NA	NA	NA	NA	NA	NA	NA	NA	NA	NA	NA	NA	NA	NA	NA	NA
ID1864	14	Gowan_Hill	12	E	167	2	7	3.08	341	2	3	2	0	NA	NA	NA	NA	NA	NA	NA	NA	NA	NA
ID1865	18	Gowan_Hill	12	E	NA	NA	NA	NA	NA	NA	NA	NA	NA	NA	NA	NA	NA	NA	NA	NA	NA	NA	NA
ID1866	6	Gowan_Hill	12	E	117	6	7	3.95	260	4	3	3	0	NA	NA	NA	NA	NA	NA	NA	NA	NA	NA
ID1867	25	Gowan_Hill	12	E	NA	NA	NA	NA	NA	NA	NA	NA	NA	NA	NA	NA	NA	NA	NA	NA	NA	NA	NA
ID1868	19	Gowan_Hill	12	E	174	6	7	3.39	314	3	3	2	0	NA	NA	NA	NA	NA	NA	NA	NA	NA	NA
ID1869	25	Gowan_Hill	12	G	NA	NA	NA	NA	NA	NA	NA	NA	NA	NA	NA	NA	NA	NA	NA	NA	NA	NA	NA
ID1870	17	Gowan_Hill	12	G	165	7	9	3.98	322	7	6	9	1	NA	NA	NA	NA	NA	NA	NA	NA	NA	NA
ID1871	11	Gowan_Hill	12	G	160	3	9	3.78	215	1	4	3	0	NA	NA	NA	NA	NA	NA	NA	NA	NA	NA
ID1872	20	Gowan_Hill	12	G	NA	NA	NA	NA	NA	NA	NA	NA	NA	NA	NA	NA	NA	NA	NA	NA	NA	NA	NA
ID1873	5	Gowan_Hill	12	G	223	6	3	3.17	409	4	4	3	0	NA	NA	NA	NA	NA	NA	NA	NA	NA	NA
ID1874	7	Gowan_Hill	12	G	188	6	4	NA	325	3	6	2	0	NA	NA	NA	NA	NA	NA	NA	NA	NA	NA
ID1875	28	Gowan_Hill	11	F	NA	NA	NA	NA	NA	NA	NA	NA	NA	NA	NA	NA	NA	NA	NA	NA	NA	NA	NA
ID1876	20	Gowan_Hill	11	F	120	1	9	NA	NA	NA	NA	NA	NA	NA	NA	NA	NA	NA	NA	NA	NA	NA	NA
ID1877	14	Gowan_Hill	11	F	168	7	9	3.49	292	3	2	3	0	NA	NA	NA	NA	NA	NA	NA	NA	NA	NA
ID1878	3	Gowan_Hill	11	F	210	2	4	3.42	357	2	3	3	0	NA	NA	NA	NA	NA	NA	NA	NA	NA	NA
ID1879	20	Gowan_Hill	11	F	174	2	2	4.5	255	1	3	1	0	NA	NA	NA	NA	NA	NA	NA	NA	NA	NA
ID1880	21	Gowan_Hill	11	F	144	7	9	4.6	218	4	3	2	0	NA	NA	NA	NA	NA	NA	NA	NA	NA	NA
ID1881	15	Gowan_Hill	11	B	178	4	7	4.2	331	2	3	1	0	NA	NA	NA	NA	NA	NA	NA	NA	NA	NA
ID1882	8	Gowan_Hill	11	B	182	4	9	3.7	302	3	3	2	0	NA	NA	NA	NA	NA	NA	NA	NA	NA	NA
ID1883	23	Gowan_Hill	11	B	195	4	4	3.49	372	4	4	9	0	NA	NA	NA	NA	NA	NA	NA	NA	NA	NA
ID1884	5	Gowan_Hill	11	B	NA	NA	NA	NA	NA	NA	NA	NA	NA	NA	NA	NA	NA	NA	NA	NA	NA	NA	NA
ID1885	5	Gowan_Hill	11	B	NA	NA	NA	NA	NA	NA	NA	NA	NA	NA	NA	NA	NA	NA	NA	NA	NA	NA	NA
ID1886	17	Gowan_Hill	11	B	NA	NA	NA	NA	NA	NA	NA	NA	NA	NA	NA	NA	NA	NA	NA	NA	NA	NA	NA
ID1887	19	Gowan_Hill	10	D	NA	NA	NA	NA	NA	NA	NA	NA	NA	NA	NA	NA	NA	NA	NA	NA	NA	NA	NA
ID1888	1	Gowan_Hill	10	D	187	4	6	3.26	332	2	3	1	0	NA	NA	NA	NA	NA	NA	NA	NA	NA	NA
ID1889	20	Gowan_Hill	10	D	172	6	6	3.78	220	4	6	8	0	NA	NA	NA	NA	NA	NA	NA	NA	NA	NA
ID1890	25	Gowan_Hill	10	D	171	8	9	3.9	313	7	6	8	1	NA	NA	NA	NA	NA	NA	NA	NA	NA	NA
ID1891	21	Gowan_Hill	10	D	166	3	9	3.58	280	1	4	9	0	NA	NA	NA	NA	NA	NA	NA	NA	NA	NA
ID1892	14	Gowan_Hill	10	F	128	6	9	NA	225	7	4	2	0	NA	NA	NA	NA	NA	NA	NA	NA	NA	NA
ID1893	28	Gowan_Hill	10	F	173	7	9	3.1	324	3	4	9	0	NA	NA	NA	NA	NA	NA	NA	NA	NA	NA
ID1894	28	Gowan_Hill	10	F	145	2	7	3.46	275	3	3	9	0	NA	NA	NA	NA	NA	NA	NA	NA	NA	NA
ID1895	5	Gowan_Hill	10	F	125	7	9	NA	310	6	4	9	1	NA	NA	NA	NA	NA	NA	NA	NA	NA	NA
ID1896	28	Gowan_Hill	10	B	145	4	4	4.01	218	4	6	9	0	NA	NA	NA	NA	NA	NA	NA	NA	NA	NA
ID1897	21	Gowan_Hill	10	B	166	6	8	3.31	275	3	7	3	0	NA	NA	NA	NA	NA	NA	NA	NA	NA	NA
ID1898	5	Gowan_Hill	10	B	NA	NA	NA	NA	NA	NA	NA	NA	NA	NA	NA	NA	NA	NA	NA	NA	NA	NA	NA
ID1899	5	Gowan_Hill	10	B	242	6	9	3.66	427	6	1	2	0	NA	NA	NA	NA	NA	NA	NA	NA	NA	NA
ID1900	19	Gowan_Hill	10	B	117	3	9	2.38	NA	NA	NA	NA	NA	NA	NA	NA	NA	NA	NA	NA	NA	NA	NA
ID1901	25	Gowan_Hill	10	B	185	6	8	3.56	298	1	1	8	0	NA	NA	NA	NA	NA	NA	NA	NA	NA	NA
ID1902	13	Gowan_Hill	10	G	178	6	1	4.08	NA	NA	NA	NA	NA	NA	NA	NA	NA	NA	NA	NA	NA	NA	NA
ID1903	17	Gowan_Hill	10	G	186	6	9	3.75	326	2	1	4	0	NA	NA	NA	NA	NA	NA	NA	NA	NA	NA
ID1904	8	Gowan_Hill	10	G	167	6	7	4.15	230	2	3	2	0	NA	NA	NA	NA	NA	NA	NA	NA	NA	NA
ID1905	7	Gowan_Hill	10	G	151	7	9	NA	257	4	3	3	0	NA	NA	NA	NA	NA	NA	NA	NA	NA	NA
ID1906	1	Gowan_Hill	10	G	173	4	2	3.24	242	4	1	2	0	NA	NA	NA	NA	NA	NA	NA	NA	NA	NA
ID1907	20	Gowan_Hill	10	G	184	7	9	3.74	317	7	6	9	1	NA	NA	NA	NA	NA	NA	NA	NA	NA	NA
ID1908	3	Gowan_Hill	7	D	78	NA	NA	4.19	167	7	4	9	0	NA	NA	NA	NA	NA	NA	NA	NA	NA	NA
ID1909	18	Gowan_Hill	7	D	215	6	8	3.71	399	4	3	2	0	NA	NA	NA	NA	NA	NA	NA	NA	NA	NA
ID1910	5	Gowan_Hill	7	D	69	NA	NA	NA	NA	NA	NA	NA	NA	NA	NA	NA	NA	NA	NA	NA	NA	NA	NA
ID1911	13	Gowan_Hill	7	D	129	6	3	4.41	236	7	4	2	0	NA	NA	NA	NA	NA	NA	NA	NA	NA	NA
ID1912	23	Gowan_Hill	7	D	156	8	9	3.21	320	7	3	9	1	NA	NA	NA	NA	NA	NA	NA	NA	NA	NA
ID1913	13	Gowan_Hill	7	D	201	6	8	3.44	364	6	3	3	0	NA	NA	NA	NA	NA	NA	NA	NA	NA	NA
ID1914	3	Gowan_Hill	7	F	181	3	9	3.53	NA	NA	NA	NA	NA	NA	NA	NA	NA	NA	NA	NA	NA	NA	NA
ID1915	1	Gowan_Hill	7	F	NA	NA	NA	NA	NA	NA	NA	NA	NA	NA	NA	NA	NA	NA	NA	NA	NA	NA	NA
ID1916	6	Gowan_Hill	7	F	201	7	9	4.15	326	4	6	2	0	NA	NA	NA	NA	NA	NA	NA	NA	NA	NA
ID1917	25	Gowan_Hill	7	F	106	8	9	4.01	NA	NA	NA	NA	NA	NA	NA	NA	NA	NA	NA	NA	NA	NA	NA
ID1918	12	Gowan_Hill	7	F	150	7	3	3.5	277	7	6	9	1	NA	NA	NA	NA	NA	NA	NA	NA	NA	NA
ID1919	25	Gowan_Hill	7	F	NA	NA	NA	NA	NA	NA	NA	NA	NA	NA	NA	NA	NA	NA	NA	NA	NA	NA	NA
ID1920	8	Gowan_Hill	7	C	190	4	7	3.52	290	2	3	4	0	NA	NA	NA	NA	NA	NA	NA	NA	NA	NA
ID1921	14	Gowan_Hill	7	C	137	6	3	4.26	347	3	1	1	0	NA	NA	NA	NA	NA	NA	NA	NA	NA	NA
ID1922	1	Gowan_Hill	7	C	109	9	9	NA	NA	NA	NA	NA	NA	NA	NA	NA	NA	NA	NA	NA	NA	NA	NA
ID1923	5	Gowan_Hill	7	C	180	6	9	3.76	326	4	1	4	0	NA	NA	NA	NA	NA	NA	NA	NA	NA	NA
ID1924	13	Gowan_Hill	7	C	161	4	8	3.56	308	2	3	1	0	NA	NA	NA	NA	NA	NA	NA	NA	NA	NA
ID1925	28	Gowan_Hill	6	B	182	7	9	NA	NA	NA	NA	NA	NA	NA	NA	NA	NA	NA	NA	NA	NA	NA	NA
ID1926	1	Gowan_Hill	6	B	188	7	9	NA	333	6	6	3	0	NA	NA	NA	NA	NA	NA	NA	NA	NA	NA
ID1927	19	Gowan_Hill	6	B	128	2	3	NA	NA	NA	NA	NA	NA	NA	NA	NA	NA	NA	NA	NA	NA	NA	NA
ID1928	13	Gowan_Hill	6	B	185	4	9	NA	330	4	3	4	0	NA	NA	NA	NA	NA	NA	NA	NA	NA	NA
ID1929	10	Gowan_Hill	6	B	NA	NA	NA	NA	NA	NA	NA	NA	NA	NA	NA	NA	NA	NA	NA	NA	NA	NA	NA
ID1930	21	Gowan_Hill	6	B	131	1	9	NA	248	2	2	3	0	NA	NA	NA	NA	NA	NA	NA	NA	NA	NA
ID1931	12	Gowan_Hill	6	A	157	7	9	NA	333	4	4	9	0	NA	NA	NA	NA	NA	NA	NA	NA	NA	NA
ID1932	18	Gowan_Hill	6	A	NA	NA	NA	NA	NA	NA	NA	NA	NA	NA	NA	NA	NA	NA	NA	NA	NA	NA	NA
ID1933	5	Gowan_Hill	6	A	NA	NA	NA	NA	NA	NA	NA	NA	NA	NA	NA	NA	NA	NA	NA	NA	NA	NA	NA
ID1934	21	Gowan_Hill	6	A	162	4	9	NA	314	4	3	9	1	NA	NA	NA	NA	NA	NA	NA	NA	NA	NA
ID1935	21	Gowan_Hill	6	A	167	2	6	NA	272	3	2	8	0	NA	NA	NA	NA	NA	NA	NA	NA	NA	NA
ID1936	5	Gowan_Hill	6	A	185	7	9	NA	343	6	4	9	1	NA	NA	NA	NA	NA	NA	NA	NA	NA	NA
ID1937	19	Gowan_Hill	5	A	204	6	9	NA	367	7	2	9	1	NA	NA	NA	NA	NA	NA	NA	NA	NA	NA
ID1938	6	Gowan_Hill	5	A	154	7	9	NA	299	4	4	9	0	NA	NA	NA	NA	NA	NA	NA	NA	NA	NA
ID1939	1	Gowan_Hill	5	A	105	8	9	NA	216	6	1	9	0	NA	NA	NA	NA	NA	NA	NA	NA	NA	NA
ID1940	5	Gowan_Hill	5	A	188	7	3	NA	452	7	4	1	0	NA	NA	NA	NA	NA	NA	NA	NA	NA	NA
ID1941	13	Gowan_Hill	5	A	NA	NA	NA	NA	NA	NA	NA	NA	NA	NA	NA	NA	NA	NA	NA	NA	NA	NA	NA
ID1942	21	Gowan_Hill	5	A	141	6	3	NA	278	6	2	4	0	NA	NA	NA	NA	NA	NA	NA	NA	NA	NA
ID1943	1	Gowan_Hill	5	G	NA	NA	NA	NA	NA	NA	NA	NA	NA	NA	NA	NA	NA	NA	NA	NA	NA	NA	NA
ID1944	3	Gowan_Hill	5	G	NA	NA	NA	NA	NA	NA	NA	NA	NA	NA	NA	NA	NA	NA	NA	NA	NA	NA	NA
ID1945	19	Gowan_Hill	5	G	NA	NA	NA	NA	NA	NA	NA	NA	NA	NA	NA	NA	NA	NA	NA	NA	NA	NA	NA
ID1946	1	Gowan_Hill	5	G	181	4	9	NA	365	6	7	9	1	NA	NA	NA	NA	NA	NA	NA	NA	NA	NA
ID1947	17	Gowan_Hill	5	G	219	6	3	NA	367	3	4	2	0	NA	NA	NA	NA	NA	NA	NA	NA	NA	NA
ID1948	6	Gowan_Hill	12	A	195	6	3	3.65	520	2	3	1	0	NA	NA	NA	NA	NA	NA	NA	NA	NA	NA
ID1949	5	Gowan_Hill	12	A	204	1	9	3.71	383	2	1	1	0	NA	NA	NA	NA	NA	NA	NA	NA	NA	NA
ID1950	17	Gowan_Hill	12	A	178	7	9	4.04	393	4	4	8	0	NA	NA	NA	NA	NA	NA	NA	NA	NA	NA
ID1951	3	Gowan_Hill	12	A	212	6	6	3.64	324	7	7	4	1	NA	NA	NA	NA	NA	NA	NA	NA	NA	NA
ID1952	1	Gowan_Hill	12	A	198	7	9	4	346	3	3	9	0	NA	NA	NA	NA	NA	NA	NA	NA	NA	NA
ID1953	25	Gowan_Hill	12	A	170	6	9	3.62	299	2	3	4	0	NA	NA	NA	NA	NA	NA	NA	NA	NA	NA
ID1954	22	Gowan_Hill	12	E	NA	NA	NA	NA	NA	NA	NA	NA	NA	NA	NA	NA	NA	NA	NA	NA	NA	NA	NA
ID1955	28	Gowan_Hill	12	E	129	6	1	3.99	253	3	1	3	0	NA	NA	NA	NA	NA	NA	NA	NA	NA	NA
ID1956	14	Gowan_Hill	12	E	163	6	9	3.68	296	1	2	1	0	NA	NA	NA	NA	NA	NA	NA	NA	NA	NA
ID1957	6	Gowan_Hill	12	E	150	6	9	3.3	275	2	3	3	0	NA	NA	NA	NA	NA	NA	NA	NA	NA	NA
ID1958	7	Gowan_Hill	12	E	211	1	9	3.03	420	2	1	1	0	NA	NA	NA	NA	NA	NA	NA	NA	NA	NA
ID1959	5	Gowan_Hill	12	E	105	6	8	NA	NA	NA	NA	NA	NA	NA	NA	NA	NA	NA	NA	NA	NA	NA	NA
ID1960	17	Gowan_Hill	12	G	187	4	3	3.44	357	3	3	4	0	NA	NA	NA	NA	NA	NA	NA	NA	NA	NA
ID1961	19	Gowan_Hill	12	G	200	6	3	4.03	351	4	2	2	0	NA	NA	NA	NA	NA	NA	NA	NA	NA	NA
ID1962	3	Gowan_Hill	12	G	207	3	9	3.59	320	1	2	1	0	NA	NA	NA	NA	NA	NA	NA	NA	NA	NA
ID1963	6	Gowan_Hill	12	G	128	8	9	3.57	263	6	2	9	1	NA	NA	NA	NA	NA	NA	NA	NA	NA	NA
ID1964	19	Gowan_Hill	12	G	187	7	9	3.53	330	2	3	2	0	NA	NA	NA	NA	NA	NA	NA	NA	NA	NA
ID1965	25	Gowan_Hill	12	G	160	6	1	3.42	250	1	2	2	0	NA	NA	NA	NA	NA	NA	NA	NA	NA	NA
ID1966	25	Gowan_Hill	11	F	202	8	9	3.73	341	2	2	2	0	NA	NA	NA	NA	NA	NA	NA	NA	NA	NA
ID1967	22	Gowan_Hill	11	F	171	6	4	3.56	305	2	2	2	0	NA	NA	NA	NA	NA	NA	NA	NA	NA	NA
ID1968	28	Gowan_Hill	11	F	142	8	9	3.66	282	4	3	9	0	NA	NA	NA	NA	NA	NA	NA	NA	NA	NA
ID1969	20	Gowan_Hill	11	F	167	7	7	3.65	297	6	4	2	0	NA	NA	NA	NA	NA	NA	NA	NA	NA	NA
ID1970	21	Gowan_Hill	11	F	188	6	9	3.93	288	2	3	3	0	NA	NA	NA	NA	NA	NA	NA	NA	NA	NA
ID1971	17	Gowan_Hill	11	F	204	6	8	3.93	367	3	2	3	0	NA	NA	NA	NA	NA	NA	NA	NA	NA	NA
ID1972	22	Gowan_Hill	11	B	210	6	9	3.9	316	4	3	1	0	NA	NA	NA	NA	NA	NA	NA	NA	NA	NA
ID1973	1	Gowan_Hill	11	B	184	3	3	3.41	313	2	1	3	0	NA	NA	NA	NA	NA	NA	NA	NA	NA	NA
ID1974	6	Gowan_Hill	11	B	166	7	9	3.68	269	3	3	3	0	NA	NA	NA	NA	NA	NA	NA	NA	NA	NA
ID1975	20	Gowan_Hill	11	B	192	6	9	3.71	320	2	2	3	0	NA	NA	NA	NA	NA	NA	NA	NA	NA	NA
ID1976	7	Gowan_Hill	11	B	237	4	1	3.49	350	2	1	1	0	NA	NA	NA	NA	NA	NA	NA	NA	NA	NA
ID1977	17	Gowan_Hill	11	B	173	3	9	3.57	325	1	3	9	0	NA	NA	NA	NA	NA	NA	NA	NA	NA	NA
ID1978	3	Gowan_Hill	10	D	188	6	2	3.51	304	1	3	1	0	NA	NA	NA	NA	NA	NA	NA	NA	NA	NA
ID1979	28	Gowan_Hill	10	D	139	7	9	3.37	197	6	4	8	0	NA	NA	NA	NA	NA	NA	NA	NA	NA	NA
ID1980	6	Gowan_Hill	10	D	180	3	9	2.78	334	6	3	2	0	NA	NA	NA	NA	NA	NA	NA	NA	NA	NA
ID1981	13	Gowan_Hill	10	D	169	4	1	3.97	303	6	3	2	0	NA	NA	NA	NA	NA	NA	NA	NA	NA	NA
ID1982	23	Gowan_Hill	10	D	186	4	9	3.21	NA	NA	NA	NA	NA	NA	NA	NA	NA	NA	NA	NA	NA	NA	NA
ID1983	19	Gowan_Hill	10	F	203	6	3	3.38	354	2	3	2	0	NA	NA	NA	NA	NA	NA	NA	NA	NA	NA
ID1984	13	Gowan_Hill	10	F	162	6	7	2.96	277	7	3	8	0	NA	NA	NA	NA	NA	NA	NA	NA	NA	NA
ID1985	19	Gowan_Hill	10	F	197	7	3	3.32	356	3	4	4	0	NA	NA	NA	NA	NA	NA	NA	NA	NA	NA
ID1986	14	Gowan_Hill	10	F	163	4	7	3.72	344	3	4	4	0	NA	NA	NA	NA	NA	NA	NA	NA	NA	NA
ID1987	10	Gowan_Hill	10	F	72	NA	NA	NA	NA	NA	NA	NA	NA	NA	NA	NA	NA	NA	NA	NA	NA	NA	NA
ID1988	7	Gowan_Hill	10	F	193	6	3	3.62	NA	NA	NA	NA	NA	NA	NA	NA	NA	NA	NA	NA	NA	NA	NA
ID1989	17	Gowan_Hill	10	B	199	3	9	4.05	359	2	3	3	0	NA	NA	NA	NA	NA	NA	NA	NA	NA	NA
ID1990	18	Gowan_Hill	10	B	203	6	9	3.73	332	3	4	3	0	NA	NA	NA	NA	NA	NA	NA	NA	NA	NA
ID1991	1	Gowan_Hill	10	B	177	6	8	2.83	324	7	4	9	1	NA	NA	NA	NA	NA	NA	NA	NA	NA	NA
ID1992	21	Gowan_Hill	10	B	161	4	9	3.46	213	3	2	2	0	NA	NA	NA	NA	NA	NA	NA	NA	NA	NA
ID1993	25	Gowan_Hill	10	B	176	6	7	3.5	311	3	6	9	0	NA	NA	NA	NA	NA	NA	NA	NA	NA	NA
ID1994	21	Gowan_Hill	10	G	161	6	9	NA	NA	NA	NA	NA	NA	NA	NA	NA	NA	NA	NA	NA	NA	NA	NA
ID1995	28	Gowan_Hill	10	G	235	6	9	3.35	358	4	6	3	0	NA	NA	NA	NA	NA	NA	NA	NA	NA	NA
ID1996	6	Gowan_Hill	10	G	173	7	9	3.7	312	3	4	3	0	NA	NA	NA	NA	NA	NA	NA	NA	NA	NA
ID1997	25	Gowan_Hill	10	G	173	8	9	3.62	301	3	3	3	0	NA	NA	NA	NA	NA	NA	NA	NA	NA	NA
ID1998	8	Gowan_Hill	10	G	119	6	3	3.75	223	7	3	8	0	NA	NA	NA	NA	NA	NA	NA	NA	NA	NA
ID1999	13	Gowan_Hill	10	G	217	4	9	3.32	335	2	3	1	0	NA	NA	NA	NA	NA	NA	NA	NA	NA	NA
[truncated: 12,000 more rows]

## Sheet: Pedigree
ID	mum	dad
m1	0	0
m2	0	0
m3	0	0
m4	0	0
m5	0	0
m6	0	0
m7	0	0
m8	0	0
m9	0	0
m10	0	0
m11	0	0
m12	0	0
m13	0	0
m14	0	0
m15	0	0
m16	0	0
m17	0	0
m18	0	0
m19	0	0
m20	0	0
m21	0	0
m22	0	0
m23	0	0
m24	0	0
m25	0	0
m26	0	0
m27	0	0
m28	0	0
m29	0	0
m30	0	0
m31	0	0
m32	0	0
m33	0	0
m34	0	0
m35	0	0
m36	0	0
m37	0	0
m38	0	0
m39	0	0
m40	0	0
m41	0	0
m42	0	0
m43	0	0
m44	0	0
m45	0	0
m46	0	0
m47	0	0
m48	0	0
m49	0	0
m50	0	0
m51	0	0
m52	0	0
m53	0	0
m54	0	0
m55	0	0
m56	0	0
m57	0	0
m58	0	0
m59	0	0
m60	0	0
m61	0	0
m62	0	0
m63	0	0
m64	0	0
m65	0	0
m66	0	0
m67	0	0
m68	0	0
m69	0	0
m70	0	0
m71	0	0
m72	0	0
m73	0	0
m74	0	0
m75	0	0
m76	0	0
m77	0	0
m78	0	0
m79	0	0
m80	0	0
m81	0	0
m82	0	0
m83	0	0
m84	0	0
m85	0	0
m86	0	0
m87	0	0
m88	0	0
m89	0	0
m90	0	0
m91	0	0
m92	0	0
m93	0	0
m94	0	0
m95	0	0
m96	0	0
m97	0	0
m98	0	0
m99	0	0
m100	0	0
m101	0	0
m102	0	0
m103	0	0
m104	0	0
m105	0	0
m106	0	0
m107	0	0
m108	0	0
m109	0	0
m110	0	0
m111	0	0
m112	0	0
m113	0	0
m114	0	0
m115	0	0
m116	0	0
m117	0	0
m118	0	0
m119	0	0
m120	0	0
m121	0	0
m122	0	0
m123	0	0
m124	0	0
m125	0	0
m126	0	0
m127	0	0
m128	0	0
m129	0	0
m130	0	0
m131	0	0
m132	0	0
m133	0	0
m134	0	0
m135	0	0
m136	0	0
m137	0	0
m138	0	0
m139	0	0
m140	0	0
m141	0	0
m142	0	0
m143	0	0
m144	0	0
m145	0	0
m146	0	0
m147	0	0
m148	0	0
m149	0	0
m150	0	0
m151	0	0
m152	0	0
m153	0	0
m154	0	0
m155	0	0
m156	0	0
m157	0	0
m158	0	0
m159	0	0
m160	0	0
m161	0	0
m162	0	0
m163	0	0
m164	0	0
m165	0	0
m166	0	0
m167	0	0
m168	0	0
m169	0	0
m170	0	0
m171	0	0
m172	0	0
m173	0	0
m174	0	0
m175	0	0
m176	0	0
m177	0	0
m178	0	0
m179	0	0
m180	0	0
m181	0	0
m182	0	0
m183	0	0
m184	0	0
m185	0	0
m186	0	0
m187	0	0
m188	0	0
m189	0	0
m190	0	0
m191	0	0
m192	0	0
m193	0	0
m194	0	0
m195	0	0
m196	0	0
m197	0	0
m198	0	0
m199	0	0
m200	0	0
m201	0	0
m202	0	0
m203	0	0
m204	0	0
m205	0	0
m206	0	0
m207	0	0
m208	0	0
m209	0	0
m210	0	0
m211	0	0
m212	0	0
m213	0	0
m214	0	0
m215	0	0
m216	0	0
m217	0	0
m218	0	0
m219	0	0
m220	0	0
m221	0	0
m222	0	0
m223	0	0
m224	0	0
m225	0	0
m226	0	0
m227	0	0
m228	0	0
m229	0	0
m230	0	0
m231	0	0
m232	0	0
ID1	m15	0
ID2	m192	0
ID3	m120	0
ID4	m62	0
ID5	m51	0
ID6	m206	0
ID7	m131	0
ID8	m162	0
ID9	m98	0
ID10	m138	0
ID11	m45	0
ID12	m187	0
ID13	m164	0
ID14	m86	0
ID15	m88	0
ID16	m195	0
ID17	m74	0
ID18	m60	0
ID19	m9	0
ID20	m49	0
ID21	m31	0
ID22	m75	0
ID23	m29	0
ID24	m50	0
ID25	m184	0
ID26	m14	0
ID27	m198	0
ID28	m220	0
ID29	m172	0
ID30	m116	0
ID31	m109	0
ID32	m149	0
ID33	m218	0
ID34	m141	0
ID35	m226	0
ID36	m79	0
ID37	m71	0
ID38	m83	0
ID39	m85	0
ID40	m34	0
ID41	m113	0
ID42	m14	0
ID43	m213	0
ID44	m32	0
ID45	m61	0
ID46	m151	0
ID47	m42	0
ID48	m155	0
ID49	m108	0
ID50	m158	0
ID51	m92	0
ID52	m177	0
ID53	m140	0
ID54	m216	0
ID55	m114	0
ID56	m146	0
ID57	m98	0
ID58	m123	0
ID59	m187	0
ID60	m198	0
ID61	m172	0
ID62	m184	0
ID63	m135	0
ID64	m220	0
ID65	m213	0
ID66	m80	0
ID67	m216	0
ID68	m231	0
ID69	m169	0
ID70	m138	0
ID71	m45	0
ID72	m67	0
ID73	m74	0
ID74	m124	0
ID75	m195	0
ID76	m58	0
ID77	m8	0
ID78	m46	0
ID79	m24	0
ID80	m16	0
ID81	m83	0
ID82	m79	0
ID83	m113	0
ID84	m109	0
ID85	m218	0
ID86	m116	0
ID87	m125	0
ID88	m181	0
ID89	m40	0
ID90	m152	0
ID91	m70	0
ID92	m128	0
ID93	m33	0
ID94	m179	0
ID95	m169	0
ID96	m64	0
ID97	m170	0
ID98	m57	0
ID99	m53	0
ID100	m99	0
ID101	m171	0
ID102	m141	0
ID103	m20	0
ID104	m105	0
ID105	m133	0
ID106	m48	0
ID107	m157	0
ID108	m204	0
ID109	m13	0
ID110	m219	0
ID111	m212	0
ID112	m32	0
ID113	m135	0
ID114	m42	0
ID115	m95	0
ID116	m77	0
ID117	m210	0
ID118	m30	0
ID119	m101	0
ID120	m195	0
ID121	m156	0
ID122	m74	0
ID123	m161	0
ID124	m153	0
ID125	m54	0
ID126	m16	0
ID127	m24	0
ID128	m63	0
ID129	m111	0
ID130	m119	0
ID131	m205	0
ID132	m90	0
ID133	m95	0
ID134	m103	0
ID135	m196	0
ID136	m108	0
ID137	m182	0
ID138	m182	0
ID139	m7	0
ID140	m162	0
ID141	m224	0
ID142	m154	0
ID143	m52	0
ID144	m38	0
ID145	m228	0
ID146	m50	0
ID147	m42	0
ID148	m165	0
ID149	m143	0
ID150	m224	0
ID151	m28	0
ID152	m84	0
ID153	m11	0
ID154	m52	0
ID155	m20	0
ID156	m40	0
ID157	m181	0
ID158	m133	0
ID159	m178	0
ID160	m226	0
ID161	m209	0
ID162	m186	0
ID163	m207	0
ID164	m200	0
ID165	m223	0
ID166	m193	0
ID167	m8	0
ID168	m124	0
ID169	m116	0
ID170	m195	0
ID171	m67	0
ID172	m26	0
ID173	m173	0
ID174	m91	0
ID175	m160	0
ID176	m144	0
ID177	m112	0
ID178	m229	0
ID179	m154	0
ID180	m11	0
ID181	m216	0
ID182	m194	0
ID183	m114	0
ID184	m8	0
ID185	m124	0
ID186	m26	0
ID187	m58	0
ID188	m116	0
ID189	m227	0
ID190	m118	0
ID191	m197	0
ID192	m110	0
ID193	m150	0
ID194	m142	0
ID195	m191	0
ID196	m111	0
ID197	m69	0
ID198	m119	0
ID199	m61	0
ID200	m213	0
ID201	m48	0
ID202	m86	0
ID203	m105	0
ID204	m59	0
ID205	m164	0
ID206	m230	0
ID207	m225	0
ID208	m113	0
ID209	m79	0
ID210	m22	0
ID211	m143	0
ID212	m191	0
ID213	m42	0
ID214	m107	0
ID215	m17	0
ID216	m19	0
ID217	m121	0
ID218	m37	0
ID219	m64	0
ID220	m131	0
ID221	m64	0
ID222	m35	0
ID223	m45	0
ID224	m170	0
ID225	m10	0
ID226	m139	0
ID227	m73	0
ID228	m36	0
ID229	m184	0
ID230	m22	0
ID231	m38	0
ID232	m175	0
ID233	m72	0
ID234	m154	0
ID235	m208	0
ID236	m114	0
ID237	m164	0
ID238	m105	0
ID239	m86	0
ID240	m48	0
ID241	m145	0
ID242	m34	0
ID243	m71	0
ID244	m54	0
ID245	m44	0
ID246	m85	0
ID247	m74	0
ID248	m86	0
ID249	m58	0
ID250	m30	0
ID251	m101	0
ID252	m82	0
ID253	m43	0
ID254	m104	0
ID255	m96	0
ID256	m23	0
ID257	m202	0
ID258	m231	0
ID259	m146	0
ID260	m35	0
ID261	m80	0
ID262	m64	0
ID263	m216	0
ID264	m12	0
ID265	m125	0
ID266	m93	0
ID267	m181	0
ID268	m188	0
ID269	m149	0
ID270	m89	0
ID271	m142	0
ID272	m134	0
ID273	m126	0
ID274	m212	0
ID275	m102	0
ID276	m151	0
ID277	m103	0
ID278	m205	0
ID279	m159	0
ID280	m107	0
ID281	m90	0
ID282	m171	0
ID283	m133	0
ID284	m188	0
ID285	m88	0
ID286	m181	0
ID287	m93	0
ID288	m44	0
ID289	m174	0
ID290	m180	0
ID291	m163	0
ID292	m168	0
ID293	m209	0
ID294	m127	0
ID295	m165	0
ID296	m139	0
ID297	m69	0
ID298	m159	0
ID299	m66	0
ID300	m27	0
ID301	m129	0
ID302	m190	0
ID303	m56	0
ID304	m232	0
ID305	m72	0
ID306	m84	0
ID307	m11	0
ID308	m28	0
ID309	m208	0
ID310	m127	0
ID311	m103	0
ID312	m159	0
ID313	m151	0
ID314	m42	0
ID315	m107	0
ID316	m194	0
ID317	m170	0
ID318	m64	0
ID319	m53	0
ID320	m57	0
ID321	m99	0
ID322	m12	0
ID323	m149	0
ID324	m59	0
ID325	m171	0
ID326	m88	0
ID327	m125	0
ID328	m163	0
ID329	m137	0
ID330	m122	0
ID331	m230	0
ID332	m97	0
ID333	m63	0
ID334	m12	0
ID335	m93	0
ID336	m133	0
ID337	m141	0
ID338	m178	0
ID339	m226	0
ID340	m199	0
ID341	m214	0
ID342	m136	0
ID343	m206	0
ID344	m185	0
ID345	m167	0
ID346	m224	0
ID347	m84	0
ID348	m208	0
ID349	m52	0
ID350	m72	0
ID351	m28	0
ID352	m210	0
ID353	m59	0
ID354	m67	0
ID355	m30	0
ID356	m156	0
ID357	m101	0
ID358	m183	0
ID359	m94	0
ID360	m68	0
ID361	m41	0
ID362	m21	0
ID363	m228	0
ID364	m165	0
ID365	m22	0
ID366	m127	0
ID367	m36	0
ID368	m58	0
ID369	m124	0
ID370	m8	0
ID371	m26	0
ID372	m67	0
ID373	m145	0
ID374	m97	0
ID375	m122	0
ID376	m137	0
ID377	m46	0
ID378	m130	0
ID379	m184	0
ID380	m73	0
ID381	m10	0
ID382	m228	0
ID383	m36	0
ID384	m135	0
ID385	m176	0
ID386	m100	0
ID387	m148	0
ID388	m222	0
ID389	m166	0
ID390	m115	0
ID391	m231	0
ID392	m194	0
ID393	m57	0
ID394	m53	0
ID395	m99	0
ID396	m138	0
ID397	m111	0
ID398	m61	0
ID399	m69	0
ID400	m119	0
ID401	m14	0
ID402	m77	0
ID403	m35	0
ID404	m64	0
ID405	m216	0
ID406	m98	0
ID407	m162	0
ID408	m131	0
ID409	m210	0
ID410	m101	0
ID411	m30	0
ID412	m156	0
ID413	m116	0
ID414	m26	0
ID415	m153	0
ID416	m161	0
ID417	m174	0
ID418	m168	0
ID419	m180	0
ID420	m130	0
ID421	m105	0
ID422	m149	0
ID423	m171	0
ID424	m59	0
ID425	m188	0
ID426	m88	0
ID427	m81	0
ID428	m39	0
ID429	m147	0
ID430	m221	0
ID431	m78	0
ID432	m175	0
ID433	m123	0
ID434	m38	0
ID435	m25	0
ID436	m18	0
ID437	m218	0
ID438	m116	0
ID439	m109	0
ID440	m178	0
ID441	m40	0
ID442	m226	0
ID443	m60	0
ID444	m106	0
ID445	m132	0
ID446	m65	0
ID447	m189	0
ID448	m49	0
ID449	m139	0
ID450	m73	0
ID451	m143	0
ID452	m184	0
ID453	m10	0
ID454	m42	0
ID455	m116	0
ID456	m178	0
ID457	m125	0
ID458	m40	0
ID459	m20	0
ID460	m12	0
ID461	m207	0
ID462	m200	0
ID463	m223	0
ID464	m186	0
ID465	m215	0
ID466	m193	0
ID467	m184	0
ID468	m220	0
ID469	m198	0
ID470	m50	0
ID471	m172	0
ID472	m77	0
ID473	m203	0
ID474	m117	0
ID475	m87	0
ID476	m76	0
ID477	m217	0
ID478	m47	0
ID479	m175	0
ID480	m25	0
ID481	m80	0
ID482	m216	0
ID483	m18	0
ID484	m169	0
ID485	m90	0
ID486	m32	0
ID487	m191	0
ID488	m95	0
ID489	m205	0
ID490	m25	0
ID491	m187	0
ID492	m146	0
ID493	m18	0
ID494	m123	0
ID495	m218	0
ID496	m188	0
ID497	m141	0
ID498	m116	0
ID499	m109	0
ID500	m93	0
ID501	m215	0
ID502	m225	0
ID503	m79	0
ID504	m113	0
ID505	m164	0
ID506	m20	0
ID507	m210	0
ID508	m48	0
ID509	m156	0
ID510	m21	0
ID511	m134	0
ID512	m49	0
ID513	m126	0
ID514	m102	0
ID515	m76	0
ID516	m140	0
ID517	m56	0
ID518	m155	0
ID519	m177	0
ID520	m85	0
ID521	m16	0
ID522	m54	0
ID523	m24	0
ID524	m63	0
ID525	m44	0
ID526	m184	0
ID527	m135	0
ID528	m198	0
ID529	m50	0
ID530	m172	0
ID531	m77	0
ID532	m152	0
ID533	m144	0
ID534	m214	0
ID535	m206	0
ID536	m173	0
ID537	m231	0
ID538	m98	0
ID539	m216	0
ID540	m64	0
ID541	m169	0
ID542	m114	0
ID543	m19	0
ID544	m232	0
ID545	m222	0
ID546	m176	0
ID547	m34	0
ID548	m71	0
ID549	m79	0
ID550	m54	0
ID551	m145	0
ID552	m44	0
ID553	m125	0
ID554	m93	0
ID555	m218	0
ID556	m149	0
ID557	m188	0
ID558	m109	0
ID559	m49	0
ID560	m9	0
ID561	m204	0
ID562	m219	0
ID563	m65	0
ID564	m75	0
ID565	m229	0
ID566	m91	0
ID567	m33	0
ID568	m120	0
ID569	m179	0
ID570	m211	0
ID571	m55	0
ID572	m196	0
ID573	m7	0
ID574	m182	0
ID575	m37	0
ID576	m81	0
ID577	m120	0
ID578	m33	0
ID579	m221	0
ID580	m62	0
ID581	m147	0
ID582	m49	0
ID583	m9	0
ID584	m204	0
ID585	m65	0
ID586	m189	0
ID587	m75	0
ID588	m202	0
ID589	m62	0
ID590	m96	0
ID591	m39	0
ID592	m82	0
ID593	m51	0
ID594	m9	0
ID595	m49	0
ID596	m60	0
ID597	m65	0
ID598	m31	0
ID599	m60	0
ID600	m106	0
ID601	m157	0
ID602	m68	0
ID603	m212	0
ID604	m41	0
ID605	m13	0
ID606	m27	0
ID607	m47	0
ID608	m17	0
ID609	m158	0
ID610	m121	0
ID611	m145	0
ID612	m153	0
ID613	m209	0
ID614	m186	0
ID615	m161	0
ID616	m168	0
ID617	m42	0
ID618	m213	0
ID619	m111	0
ID620	m95	0
ID621	m32	0
ID622	m220	0
ID623	m96	0
ID624	m147	0
ID625	m23	0
ID626	m82	0
ID627	m202	0
ID628	m62	0
ID629	m175	0
ID630	m38	0
ID631	m72	0
ID632	m224	0
ID633	m11	0
ID634	m37	0
ID635	m148	0
ID636	m115	0
ID637	m100	0
ID638	m166	0
ID639	m108	0
ID640	m46	0
ID641	m83	0
ID642	m24	0
ID643	m97	0
ID644	m122	0
ID645	m16	0
ID646	m48	0
ID647	m156	0
ID648	m30	0
ID649	m101	0
ID650	m86	0
ID651	m67	0
ID652	m189	0
ID653	m68	0
ID654	m132	0
ID655	m183	0
ID656	m60	0
ID657	m106	0
ID658	m128	0
ID659	m70	0
ID660	m144	0
ID661	m112	0
ID662	m167	0
ID663	m199	0
ID664	m108	0
ID665	m203	0
ID666	m117	0
ID667	m87	0
ID668	m217	0
ID669	m108	0
ID670	m70	0
ID671	m229	0
ID672	m206	0
ID673	m91	0
ID674	m152	0
ID675	m214	0
ID676	m126	0
ID677	m142	0
ID678	m89	0
ID679	m134	0
ID680	m102	0
ID681	m221	0
ID682	m104	0
ID683	m81	0
ID684	m147	0
ID685	m78	0
ID686	m94	0
ID687	m142	0
ID688	m118	0
ID689	m110	0
ID690	m89	0
ID691	m142	0
ID692	m60	0
ID693	m189	0
ID694	m204	0
ID695	m219	0
ID696	m60	0
ID697	m75	0
ID698	m217	0
ID699	m203	0
ID700	m92	0
ID701	m117	0
ID702	m87	0
ID703	m108	0
ID704	m71	0
ID705	m97	0
ID706	m83	0
ID707	m130	0
ID708	m113	0
ID709	m79	0
ID710	m205	0
ID711	m107	0
ID712	m165	0
ID713	m90	0
ID714	m151	0
ID715	m159	0
ID716	m78	0
ID717	m104	0
ID718	m39	0
ID719	m221	0
ID720	m81	0
ID721	m51	0
ID722	m216	0
ID723	m45	0
ID724	m194	0
ID725	m35	0
ID726	m131	0
ID727	m138	0
ID728	m190	0
ID729	m17	0
ID730	m158	0
ID731	m27	0
ID732	m121	0
ID733	m130	0
ID734	m137	0
ID735	m63	0
ID736	m85	0
ID737	m113	0
ID738	m153	0
ID739	m40	0
ID740	m226	0
ID741	m181	0
ID742	m178	0
ID743	m141	0
ID744	m116	0
ID745	m212	0
ID746	m29	0
ID747	m60	0
ID748	m31	0
ID749	m212	0
ID750	m41	0
ID751	m82	0
ID752	m23	0
ID753	m15	0
ID754	m39	0
ID755	m221	0
ID756	m104	0
ID757	m129	0
ID758	m17	0
ID759	m27	0
ID760	m76	0
ID761	m121	0
ID762	m202	0
ID763	m78	0
ID764	m43	0
ID765	m104	0
ID766	m39	0
ID767	m51	0
ID768	m142	0
ID769	m197	0
ID770	m118	0
ID771	m150	0
ID772	m110	0
ID773	m227	0
ID774	m179	0
ID775	m192	0
ID776	m15	0
ID777	m23	0
ID778	m120	0
ID779	m160	0
ID780	m68	0
ID781	m21	0
ID782	m189	0
ID783	m183	0
ID784	m132	0
ID785	m106	0
ID786	m49	0
ID787	m29	0
ID788	m31	0
ID789	m132	0
ID790	m9	0
ID791	m65	0
ID792	m211	0
ID793	m182	0
ID794	m108	0
ID795	m196	0
ID796	m7	0
ID797	m113	0
ID798	m46	0
ID799	m137	0
ID800	m34	0
ID801	m230	0
ID802	m174	0
ID803	m191	0
ID804	m14	0
ID805	m69	0
ID806	m61	0
ID807	m119	0
ID808	m206	0
ID809	m112	0
ID810	m70	0
ID811	m179	0
ID812	m91	0
ID813	m128	0
ID814	m28	0
ID815	m25	0
ID816	m52	0
ID817	m154	0
ID818	m84	0
ID819	m208	0
ID820	m56	0
ID821	m92	0
ID822	m66	0
ID823	m140	0
ID824	m76	0
ID825	m129	0
ID826	m223	0
ID827	m113	0
ID828	m79	0
ID829	m225	0
ID830	m230	0
ID831	m171	0
ID832	m133	0
ID833	m105	0
ID834	m88	0
ID835	m12	0
ID836	m134	0
ID837	m21	0
ID838	m13	0
ID839	m157	0
ID840	m49	0
ID841	m81	0
ID842	m51	0
ID843	m202	0
ID844	m147	0
ID845	m78	0
ID846	m206	0
ID847	m140	0
ID848	m47	0
ID849	m155	0
ID850	m56	0
ID851	m92	0
ID852	m177	0
ID853	m160	0
ID854	m136	0
ID855	m128	0
ID856	m144	0
ID857	m206	0
ID858	m68	0
ID859	m49	0
ID860	m94	0
ID861	m13	0
ID862	m212	0
ID863	m91	0
ID864	m33	0
ID865	m70	0
ID866	m229	0
ID867	m49	0
ID868	m134	0
ID869	m212	0
ID870	m13	0
ID871	m157	0
ID872	m183	0
ID873	m142	0
ID874	m94	0
ID875	m110	0
ID876	m212	0
ID877	m66	0
ID878	m190	0
ID879	m19	0
ID880	m222	0
ID881	m129	0
ID882	m232	0
ID883	m225	0
ID884	m223	0
ID885	m215	0
ID886	m193	0
ID887	m207	0
ID888	m42	0
ID889	m103	0
ID890	m228	0
ID891	m143	0
ID892	m22	0
ID893	m127	0
ID894	m43	0
ID895	m192	0
ID896	m160	0
ID897	m229	0
ID898	m120	0
ID899	m80	0
ID900	m64	0
ID901	m57	0
ID902	m170	0
ID903	m99	0
ID904	m53	0
ID905	m217	0
ID906	m117	0
ID907	m196	0
ID908	m211	0
ID909	m182	0
ID910	m7	0
ID911	m174	0
ID912	m161	0
ID913	m168	0
ID914	m163	0
ID915	m186	0
ID916	m180	0
ID917	m26	0
ID918	m58	0
ID919	m195	0
ID920	m124	0
ID921	m8	0
ID922	m126	0
ID923	m118	0
ID924	m102	0
ID925	m142	0
ID926	m197	0
ID927	m227	0
ID928	m206	0
ID929	m62	0
ID930	m160	0
ID931	m192	0
ID932	m96	0
ID933	m43	0
ID934	m222	0
ID935	m190	0
ID936	m115	0
ID937	m100	0
ID938	m148	0
ID939	m166	0
ID940	m179	0
ID941	m112	0
ID942	m185	0
ID943	m199	0
ID944	m212	0
ID945	m41	0
ID946	m21	0
ID947	m183	0
ID948	m157	0
ID949	m60	0
ID950	m128	0
ID951	m43	0
ID952	m206	0
ID953	m144	0
ID954	m112	0
ID955	m206	0
ID956	m126	0
ID957	m150	0
ID958	m197	0
ID959	m102	0
ID960	m227	0
ID961	m142	0
ID962	m150	0
ID963	m227	0
ID964	m118	0
ID965	m89	0
ID966	m197	0
ID967	m166	0
ID968	m100	0
ID969	m176	0
ID970	m37	0
ID971	m115	0
ID972	m148	0
ID973	m122	0
ID974	m180	0
ID975	m163	0
ID976	m200	0
ID977	m79	0
ID978	m10	0
ID979	m73	0
ID980	m36	0
ID981	m139	0
ID982	m184	0
ID983	m167	0
ID984	m199	0
ID985	m15	0
ID986	m33	0
ID987	m185	0
ID988	m187	0
ID989	m123	0
ID990	m162	0
ID991	m18	0
ID992	m146	0
ID993	m177	0
ID994	m203	0
ID995	m108	0
ID996	m87	0
ID997	m47	0
ID998	m155	0
ID999	m200	0
ID1000	m209	0
ID1001	m215	0
ID1002	m193	0
ID1003	m207	0
ID1004	m164	0
ID1005	m20	0
ID1006	m59	0
ID1007	m74	0
ID1008	m210	0
ID1009	m116	0
ID1010	m142	0
ID1011	m89	0
ID1012	m150	0
ID1013	m110	0
ID1014	m94	0
ID1015	m185	0
ID1016	m136	0
ID1017	m214	0
ID1018	m152	0
ID1019	m232	0
ID1020	m176	0
ID1021	m19	0
ID1022	m66	0
ID1023	m158	0
ID1024	m15	0
ID1025	m23	0
ID1026	m82	0
ID1027	m167	0
ID1028	m96	0
ID1029	m192	0
ID1030	m106	0
ID1031	m60	0
ID1032	m31	0
ID1033	m132	0
ID1034	m219	0
ID1035	m29	0
ID1036	m167	0
ID1037	m136	0
ID1038	m185	0
ID1039	m199	0
ID1040	m214	0
ID1041	m152	0
ID1042	m212	0
ID1043	m75	0
ID1044	m204	0
ID1045	m219	0
ID1046	m29	0
ID1047	m41	0
ID1048	m217	0
ID1049	m211	0
ID1050	m177	0
ID1051	m7	0
ID1052	m108	0
ID1053	m11	0
ID1054	m99	0
ID1055	m170	0
ID1056	m53	0
ID1057	m162	0
ID1058	m175	0
ID1059	m60	0
ID1060	m29	0
ID1061	m65	0
ID1062	m142	0
ID1063	m132	0
ID1064	m9	0
ID1065	m70	0
ID1066	m104	0
ID1067	m144	0
ID1068	m33	0
ID1069	m43	0
ID1070	m61	0
ID1071	m95	0
ID1072	m90	0
ID1073	m50	0
ID1074	m69	0
ID1075	m7	0
ID1076	m217	0
ID1077	m211	0
ID1078	m117	0
ID1079	m108	0
ID1080	m55	0
ID1081	m82	0
ID1082	m23	0
ID1083	m128	0
ID1084	m199	0
ID1085	m43	0
ID1086	m126	0
ID1087	m102	0
ID1088	m49	0
ID1089	m118	0
ID1090	m89	0
ID1091	m142	0
ID1092	m156	0
ID1093	m12	0
ID1094	m141	0
ID1095	m116	0
ID1096	m133	0
ID1097	m149	0
ID1098	m64	0
ID1099	m25	0
ID1100	m38	0
ID1101	m187	0
ID1102	m216	0
ID1103	m160	0
ID1104	m91	0
ID1105	m120	0
ID1106	m192	0
ID1107	m43	0
ID1108	m166	0
ID1109	m100	0
ID1110	m115	0
ID1111	m176	0
ID1112	m148	0
ID1113	m222	0
ID1114	m52	0
ID1115	m11	0
ID1116	m84	0
ID1117	m72	0
ID1118	m201	0
ID1119	m224	0
ID1120	m172	0
ID1121	m191	0
ID1122	m69	0
ID1123	m42	0
ID1124	m184	0
ID1125	m119	0
ID1126	m225	0
ID1127	m97	0
ID1128	m161	0
ID1129	m180	0
ID1130	m71	0
ID1131	m14	0
ID1132	m36	0
ID1133	m184	0
ID1134	m139	0
ID1135	m10	0
ID1136	m228	0
ID1137	m232	0
ID1138	m129	0
ID1139	m155	0
ID1140	m158	0
ID1141	m196	0
ID1142	m100	0
ID1143	m216	0
ID1144	m224	0
ID1145	m187	0
ID1146	m231	0
ID1147	m80	0
ID1148	m84	0
ID1149	m227	0
ID1150	m157	0
ID1151	m134	0
ID1152	m189	0
ID1153	m75	0
ID1154	m192	0
ID1155	m112	0
ID1156	m81	0
ID1157	m96	0
ID1158	m214	0
ID1159	m152	0
ID1160	m165	0
ID1161	m111	0
ID1162	m135	0
ID1163	m77	0
ID1164	m127	0
ID1165	m22	0
ID1166	m108	0
ID1167	m177	0
ID1168	m87	0
ID1169	m182	0
ID1170	m196	0
ID1171	m155	0
ID1172	m202	0
ID1173	m81	0
ID1174	m96	0
ID1175	m78	0
ID1176	m62	0
ID1177	m206	0
ID1178	m106	0
ID1179	m204	0
ID1180	m132	0
ID1181	m31	0
ID1182	m189	0
ID1183	m60	0
ID1184	m20	0
ID1185	m105	0
ID1186	m59	0
ID1187	m171	0
ID1188	m216	0
ID1189	m45	0
ID1190	m114	0
ID1191	m138	0
ID1192	m53	0
ID1193	m131	0
ID1194	m33	0
ID1195	m206	0
ID1196	m179	0
ID1197	m15	0
ID1198	m136	0
ID1199	m144	0
ID1200	m217	0
ID1201	m182	0
ID1202	m196	0
ID1203	m108	0
ID1204	m117	0
ID1205	m108	0
ID1206	m35	0
ID1207	m194	0
ID1208	m216	0
ID1209	m169	0
ID1210	m231	0
ID1211	m64	0
ID1212	m32	0
ID1213	m90	0
ID1214	m14	0
ID1215	m95	0
ID1216	m61	0
ID1217	m137	0
ID1218	m46	0
ID1219	m63	0
ID1220	m122	0
ID1221	m44	0
ID1222	m24	0
ID1223	m127	0
ID1224	m143	0
ID1225	m73	0
ID1226	m22	0
ID1227	m69	0
ID1228	m47	0
ID1229	m55	0
ID1230	m190	0
ID1231	m121	0
ID1232	m17	0
ID1233	m92	0
ID1234	m201	0
ID1235	m28	0
ID1236	m35	0
ID1237	m154	0
ID1238	m194	0
ID1239	m98	0
ID1240	m126	0
ID1241	m21	0
ID1242	m89	0
ID1243	m68	0
ID1244	m13	0
ID1245	m118	0
ID1246	m136	0
ID1247	m91	0
ID1248	m15	0
ID1249	m39	0
ID1250	m147	0
ID1251	m23	0
ID1252	m198	0
ID1253	m213	0
ID1254	m205	0
ID1255	m184	0
ID1256	m14	0
ID1257	m32	0
ID1258	m129	0
ID1259	m92	0
ID1260	m190	0
ID1261	m27	0
ID1262	m17	0
ID1263	m221	0
ID1264	m112	0
ID1265	m136	0
ID1266	m70	0
ID1267	m160	0
ID1268	m229	0
ID1269	m134	0
ID1270	m110	0
ID1271	m157	0
ID1272	m68	0
ID1273	m13	0
ID1274	m226	0
ID1275	m109	0
ID1276	m181	0
ID1277	m93	0
ID1278	m188	0
ID1279	m218	0
ID1280	m201	0
ID1281	m11	0
ID1282	m224	0
ID1283	m28	0
ID1284	m84	0
ID1285	m208	0
ID1286	m221	0
ID1287	m23	0
ID1288	m62	0
ID1289	m152	0
ID1290	m202	0
ID1291	m47	0
ID1292	m87	0
ID1293	m7	0
ID1294	m211	0
ID1295	m98	0
ID1296	m18	0
ID1297	m25	0
ID1298	m216	0
ID1299	m187	0
ID1300	m131	0
ID1301	m77	0
ID1302	m198	0
ID1303	m213	0
ID1304	m135	0
ID1305	m50	0
ID1306	m220	0
ID1307	m145	0
ID1308	m34	0
ID1309	m130	0
ID1310	m85	0
ID1311	m113	0
ID1312	m83	0
ID1313	m205	0
ID1314	m119	0
ID1315	m151	0
ID1316	m61	0
ID1317	m95	0
ID1318	m90	0
ID1319	m56	0
ID1320	m166	0
ID1321	m148	0
ID1322	m108	0
ID1323	m117	0
ID1324	m203	0
ID1325	m64	0
ID1326	m138	0
ID1327	m18	0
ID1328	m131	0
ID1329	m208	0
ID1330	m57	0
ID1331	m31	0
ID1332	m106	0
ID1333	m49	0
ID1334	m183	0
ID1335	m102	0
ID1336	m204	0
ID1337	m229	0
ID1338	m173	0
ID1339	m206	0
ID1340	m202	0
ID1341	m167	0
ID1342	m220	0
ID1343	m184	0
ID1344	m159	0
ID1345	m107	0
ID1346	m42	0
ID1347	m151	0
ID1348	m47	0
ID1349	m203	0
ID1350	m140	0
ID1351	m232	0
ID1352	m222	0
ID1353	m56	0
ID1354	m192	0
ID1355	m206	0
ID1356	m15	0
ID1357	m104	0
ID1358	m39	0
ID1359	m29	0
ID1360	m75	0
ID1361	m60	0
ID1362	m65	0
ID1363	m9	0
ID1364	m49	0
ID1365	m116	0
ID1366	m101	0
ID1367	m88	0
ID1368	m48	0
ID1369	m125	0
ID1370	m40	0
ID1371	m194	0
ID1372	m64	0
ID1373	m231	0
ID1374	m80	0
ID1375	m35	0
ID1376	m99	0
ID1377	m51	0
ID1378	m81	0
ID1379	m96	0
ID1380	m104	0
ID1381	m214	0
ID1382	m39	0
ID1383	m158	0
ID1384	m155	0
ID1385	m66	0
ID1386	m76	0
ID1387	m154	0
ID1388	m123	0
ID1389	m28	0
ID1390	m146	0
ID1391	m208	0
ID1392	m151	0
ID1393	m103	0
ID1394	m111	0
ID1395	m107	0
ID1396	m159	0
ID1397	m205	0
ID1398	m79	0
ID1399	m168	0
ID1400	m163	0
ID1401	m153	0
ID1402	m54	0
ID1403	m16	0
ID1404	m107	0
ID1405	m42	0
ID1406	m111	0
ID1407	m103	0
ID1408	m159	0
ID1409	m165	0
ID1410	m37	0
ID1411	m176	0
ID1412	m19	0
ID1413	m140	0
ID1414	m182	0
ID1415	m115	0
ID1416	m52	0
ID1417	m45	0
ID1418	m123	0
ID1419	m114	0
ID1420	m169	0
ID1421	m38	0
ID1422	m212	0
ID1423	m60	0
ID1424	m41	0
ID1425	m219	0
ID1426	m142	0
ID1427	m199	0
ID1428	m160	0
ID1429	m62	0
ID1430	m128	0
ID1431	m221	0
ID1432	m185	0
ID1433	m36	0
ID1434	m228	0
ID1435	m103	0
ID1436	m172	0
ID1437	m166	0
ID1438	m115	0
ID1439	m100	0
ID1440	m176	0
ID1441	m148	0
ID1442	m120	0
ID1443	m51	0
ID1444	m91	0
ID1445	m214	0
ID1446	m152	0
ID1447	m183	0
ID1448	m219	0
ID1449	m21	0
ID1450	m212	0
ID1451	m41	0
ID1452	m210	0
ID1453	m30	0
ID1454	m178	0
ID1455	m164	0
ID1456	m86	0
ID1457	m74	0
ID1458	m169	0
ID1459	m18	0
ID1460	m175	0
ID1461	m52	0
ID1462	m154	0
ID1463	m72	0
ID1464	m70	0
ID1465	m185	0
ID1466	m167	0
ID1467	m128	0
ID1468	m229	0
ID1469	m112	0
ID1470	m17	0
ID1471	m56	0
ID1472	m140	0
ID1473	m92	0
ID1474	m177	0
ID1475	m203	0
ID1476	m170	0
ID1477	m99	0
ID1478	m64	0
ID1479	m80	0
ID1480	m53	0
ID1481	m57	0
ID1482	m228	0
ID1483	m165	0
ID1484	m22	0
ID1485	m143	0
ID1486	m127	0
ID1487	m230	0
ID1488	m223	0
ID1489	m79	0
ID1490	m113	0
ID1491	m172	0
ID1492	m42	0
ID1493	m32	0
ID1494	m191	0
ID1495	m135	0
ID1496	m27	0
ID1497	m222	0
ID1498	m66	0
ID1499	m87	0
ID1500	m76	0
ID1501	m146	0
ID1502	m216	0
ID1503	m72	0
ID1504	m64	0
ID1505	m25	0
ID1506	m212	0
ID1507	m150	0
ID1508	m110	0
ID1509	m197	0
ID1510	m94	0
ID1511	m49	0
ID1512	m82	0
ID1513	m206	0
ID1514	m51	0
ID1515	m120	0
ID1516	m179	0
ID1517	m78	0
ID1518	m73	0
ID1519	m42	0
ID1520	m191	0
ID1521	m139	0
ID1522	m119	0
ID1523	m143	0
ID1524	m19	0
ID1525	m158	0
ID1526	m66	0
ID1527	m76	0
ID1528	m121	0
ID1529	m37	0
ID1530	m33	0
ID1531	m185	0
ID1532	m147	0
ID1533	m167	0
ID1534	m144	0
ID1535	m179	0
ID1536	m197	0
ID1537	m150	0
ID1538	m94	0
ID1539	m227	0
ID1540	m142	0
ID1541	m212	0
ID1542	m8	0
ID1543	m195	0
ID1544	m67	0
ID1545	m26	0
ID1546	m58	0
ID1547	m124	0
ID1548	m170	0
ID1549	m57	0
ID1550	m162	0
ID1551	m123	0
ID1552	m146	0
ID1553	m98	0
ID1554	m147	0
ID1555	m82	0
ID1556	m78	0
ID1557	m199	0
ID1558	m206	0
ID1559	m27	0
ID1560	m129	0
ID1561	m121	0
ID1562	m19	0
ID1563	m37	0
ID1564	m232	0
ID1565	m38	0
ID1566	m162	0
ID1567	m45	0
ID1568	m114	0
ID1569	m175	0
ID1570	m138	0
ID1571	m42	0
ID1572	m184	0
ID1573	m36	0
ID1574	m10	0
ID1575	m139	0
ID1576	m73	0
ID1577	m207	0
ID1578	m209	0
ID1579	m186	0
ID1580	m215	0
ID1581	m200	0
ID1582	m193	0
ID1583	m213	0
ID1584	m184	0
ID1585	m50	0
ID1586	m77	0
ID1587	m198	0
ID1588	m220	0
ID1589	m55	0
ID1590	m7	0
ID1591	m222	0
ID1592	m87	0
ID1593	m217	0
ID1594	m108	0
ID1595	m152	0
ID1596	m70	0
ID1597	m202	0
ID1598	m214	0
ID1599	m96	0
ID1600	m192	0
ID1601	m35	0
ID1602	m216	0
ID1603	m57	0
ID1604	m231	0
ID1605	m98	0
ID1606	m154	0
ID1607	m79	0
ID1608	m153	0
ID1609	m63	0
ID1610	m54	0
ID1611	m193	0
ID1612	m226	0
ID1613	m181	0
ID1614	m218	0
ID1615	m101	0
ID1616	m93	0
ID1617	m74	0
ID1618	m32	0
ID1619	m77	0
ID1620	m172	0
ID1621	m184	0
ID1622	m50	0
ID1623	m42	0
ID1624	m79	0
ID1625	m85	0
ID1626	m54	0
ID1627	m34	0
ID1628	m83	0
ID1629	m24	0
ID1630	m58	0
ID1631	m67	0
ID1632	m156	0
ID1633	m74	0
ID1634	m30	0
ID1635	m181	0
ID1636	m154	0
ID1637	m175	0
ID1638	m18	0
ID1639	m38	0
ID1640	m187	0
ID1641	m42	0
ID1642	m213	0
ID1643	m61	0
ID1644	m135	0
ID1645	m50	0
ID1646	m225	0
ID1647	m230	0
ID1648	m79	0
ID1649	m113	0
ID1650	m106	0
ID1651	m212	0
ID1652	m60	0
ID1653	m41	0
ID1654	m212	0
ID1655	m183	0
ID1656	m30	0
ID1657	m26	0
ID1658	m8	0
ID1659	m124	0
ID1660	m101	0
ID1661	m196	0
ID1662	m108	0
ID1663	m211	0
ID1664	m55	0
ID1665	m7	0
ID1666	m182	0
ID1667	m155	0
ID1668	m177	0
ID1669	m47	0
ID1670	m108	0
ID1671	m87	0
ID1672	m216	0
ID1673	m138	0
ID1674	m169	0
ID1675	m99	0
ID1676	m194	0
ID1677	m45	0
ID1678	m232	0
ID1679	m190	0
ID1680	m27	0
ID1681	m155	0
ID1682	m177	0
ID1683	m37	0
ID1684	m104	0
ID1685	m199	0
ID1686	m147	0
ID1687	m128	0
ID1688	m179	0
ID1689	m112	0
ID1690	m123	0
ID1691	m28	0
ID1692	m208	0
ID1693	m72	0
ID1694	m52	0
ID1695	m146	0
ID1696	m46	0
ID1697	m163	0
ID1698	m209	0
ID1699	m85	0
ID1700	m225	0
ID1701	m8	0
ID1702	m125	0
ID1703	m210	0
ID1704	m141	0
ID1705	m88	0
ID1706	m12	0
ID1707	m90	0
ID1708	m151	0
ID1709	m205	0
ID1710	m73	0
ID1711	m103	0
ID1712	m111	0
ID1713	m145	0
ID1714	m122	0
ID1715	m153	0
ID1716	m113	0
ID1717	m130	0
ID1718	m137	0
ID1719	m124	0
ID1720	m8	0
ID1721	m116	0
ID1722	m26	0
ID1723	m101	0
ID1724	m162	0
ID1725	m216	0
ID1726	m11	0
ID1727	m114	0
ID1728	m131	0
ID1729	m35	0
ID1730	m77	0
ID1731	m184	0
ID1732	m127	0
ID1733	m198	0
ID1734	m172	0
ID1735	m220	0
ID1736	m174	0
ID1737	m215	0
ID1738	m207	0
ID1739	m223	0
ID1740	m209	0
ID1741	m200	0
ID1742	m29	0
ID1743	m219	0
ID1744	m132	0
ID1745	m189	0
ID1746	m60	0
ID1747	m13	0
ID1748	m59	0
ID1749	m125	0
ID1750	m133	0
ID1751	m141	0
ID1752	m88	0
ID1753	m92	0
ID1754	m155	0
ID1755	m56	0
ID1756	m47	0
ID1757	m140	0
ID1758	m19	0
ID1759	m158	0
ID1760	m121	0
ID1761	m17	0
ID1762	m27	0
ID1763	m176	0
ID1764	m129	0
ID1765	m224	0
ID1766	m28	0
ID1767	m72	0
[truncated: 12,232 more rows]
